# Supplementary material for: Nonlinear exposure-response associations of daytime, nighttime, and day-night compound heatwaves with mortality amid climate change
Source: Nat Commun. 2025 Jan 14;16:635. doi: 10.1038/s41467-025-56067-7 (PMC11729900; doi:10.1038/s41467-025-56067-7)
Supplement: Supplementary file 4 — Source Data [file 41467_2025_56067_MOESM4_ESM.zip]

Archive with 6 entries (5 files):
- Source Data/Source Data Figure 1.xls
- Source Data/Source Data Figure 2.xls
- Source Data/Source Data Figure 3.xls
- Source Data/Source Data Figure 4.xls
- Source Data/Source Data Figure 5.xls
- Source Data/
