# Supplementary material for: Nonlinear exposure-response associations of daytime, nighttime, and day-night compound heatwaves with mortality amid climate change
Source: Nat Commun. 2025 Jan 14;16:635. doi: 10.1038/s41467-025-56067-7 (PMC11729900; doi:10.1038/s41467-025-56067-7)
Supplement: Supplementary file 4 — Source Data [file 41467_2025_56067_MOESM4_ESM.zip › Source Data/Source Data Figure 1.xls]

## Sheet: Figure 1a
CEHWI	RR	RRL	RRH	HW
0	1	1	1	DHW
0.1	1.00812	1.00467	1.01158	DHW
0.2	1.01589	1.00932	1.0225	DHW
0.3	1.02287	1.01386	1.03196	DHW
0.4	1.02862	1.01813	1.03921	DHW
0.5	1.03269	1.02175	1.04374	DHW
0.6	1.03475	1.02373	1.04589	DHW
0.7	1.03515	1.02273	1.04772	DHW
0.8	1.03444	1.01845	1.05067	DHW
0.9	1.03316	1.01213	1.05464	DHW
1	1.03189	1.00537	1.05911	DHW
1.1	1.03116	0.999565	1.06376	DHW
1.2	1.03153	0.995921	1.06842	DHW
1.3	1.03356	0.995541	1.07303	DHW
1.35929	1.03577	0.997281	1.07575	DHW
1.4	1.03779	0.999436	1.07762	DHW
1.5	1.04445	1.00783	1.08241	DHW
1.6	1.0533	1.01985	1.08785	DHW
1.63575	1.05695	1.02479	1.09012	DHW
1.7	1.06409	1.03412	1.09492	DHW
1.8	1.07655	1.04846	1.1054	DHW
1.9	1.09044	1.06026	1.12148	DHW
2	1.10547	1.06844	1.14379	DHW
2.05583	1.11426	1.07172	1.15848	DHW
2.1	1.12136	1.07386	1.17097	DHW
2.2	1.13782	1.07768	1.20131	DHW
0	1	1	1	NHW
0.1	0.999565	0.998201	1.00093	NHW
0.2	0.999146	0.996439	1.00186	NHW
0.3	0.99876	0.994745	1.00279	NHW
0.4	0.998423	0.993153	1.00372	NHW
0.5	0.99815	0.991694	1.00465	NHW
0.6	0.997959	0.9904	1.00558	NHW
0.7	0.997865	0.989303	1.0065	NHW
0.8	0.997884	0.988433	1.00743	NHW
0.9	0.998033	0.98782	1.00835	NHW
1	0.998327	0.987495	1.00928	NHW
1.1	0.998784	0.987487	1.01021	NHW
1.2	0.999419	0.987822	1.01115	NHW
1.3	1.00025	0.988526	1.01211	NHW
1.4	1.00129	0.98961	1.01311	NHW
1.5	1.00256	0.991045	1.01421	NHW
1.6	1.00407	0.992796	1.01547	NHW
1.7	1.00584	0.994828	1.01697	NHW
1.8	1.00788	0.997106	1.01876	NHW
1.9	1.01021	0.999603	1.02092	NHW
2	1.01284	1.0023	1.02349	NHW
2.1	1.0158	1.00519	1.02652	NHW
2.2	1.01909	1.00827	1.03003	NHW
2.3	1.02275	1.01157	1.03405	NHW
2.38495	1.02615	1.01455	1.03787	NHW
2.4	1.02678	1.0151	1.03859	NHW
2.5	1.03119	1.01887	1.04367	NHW
2.6	1.03598	1.02288	1.04926	NHW
2.7	1.04114	1.02712	1.05536	NHW
2.79359	1.04629	1.03127	1.06152	NHW
2.8	1.04665	1.03156	1.06196	NHW
2.9	1.05249	1.03619	1.06906	NHW
3	1.05867	1.04098	1.07665	NHW
3.1	1.06515	1.04591	1.08474	NHW
3.2	1.07193	1.05096	1.09331	NHW
3.3	1.079	1.05613	1.10236	NHW
3.4	1.08634	1.06139	1.11187	NHW
3.5	1.09393	1.06674	1.12182	NHW
3.6	1.10177	1.07216	1.1322	NHW
3.7	1.10984	1.07766	1.14298	NHW
3.8	1.11812	1.08322	1.15415	NHW
3.9	1.1266	1.08884	1.16568	NHW
3.90731	1.12723	1.08925	1.16653	NHW
4	1.13527	1.09451	1.17754	NHW
4.1	1.14409	1.10023	1.1897	NHW
4.2	1.15307	1.10599	1.20215	NHW
4.3	1.16218	1.11179	1.21485	NHW
4.4	1.1714	1.11762	1.22776	NHW
4.5	1.18071	1.12347	1.24086	NHW
0	1	1	1	CHW
0.1	1.00278	0.994482	1.01115	CHW
0.2	1.00557	0.989045	1.02238	CHW
0.3	1.00837	0.983737	1.03362	CHW
0.4	1.01117	0.978605	1.04482	CHW
0.5	1.01397	0.973696	1.05591	CHW
0.6	1.01678	0.969056	1.06685	CHW
0.7	1.01959	0.96473	1.07756	CHW
0.8	1.02239	0.960763	1.08798	CHW
0.9	1.0252	0.957197	1.09804	CHW
1	1.02801	0.954077	1.10766	CHW
1.1	1.03081	0.951447	1.11679	CHW
1.2	1.03361	0.94935	1.12534	CHW
1.3	1.0364	0.947831	1.13325	CHW
1.4	1.03919	0.946933	1.14043	CHW
1.5	1.04197	0.946703	1.14681	CHW
1.6	1.04474	0.947188	1.15233	CHW
1.7	1.0475	0.948435	1.1569	CHW
1.8	1.05025	0.950495	1.16046	CHW
1.9	1.05298	0.953421	1.16294	CHW
2	1.05571	0.957267	1.16427	CHW
2.1	1.05841	0.96209	1.16438	CHW
2.2	1.06111	0.967951	1.16323	CHW
2.3	1.06378	0.974912	1.16075	CHW
2.4	1.06644	0.98304	1.15691	CHW
2.5	1.06908	0.992329	1.15176	CHW
2.6	1.07173	1.00261	1.14561	CHW
2.7	1.0744	1.01366	1.13878	CHW
2.8	1.07711	1.02524	1.13161	CHW
2.9	1.0799	1.03708	1.12448	CHW
3	1.08277	1.04882	1.11783	CHW
3.1	1.08575	1.05989	1.11225	CHW
3.2	1.08887	1.06935	1.10874	CHW
3.3	1.09214	1.07573	1.10879	CHW
3.4	1.09558	1.07836	1.11307	CHW
3.5	1.09921	1.07888	1.11993	CHW
3.6	1.10304	1.07908	1.12754	CHW
3.7	1.10706	1.0798	1.135	CHW
3.8	1.11126	1.08138	1.14196	CHW
3.9	1.11564	1.08393	1.14826	CHW
4	1.12019	1.0875	1.15386	CHW
4.1	1.12491	1.09206	1.15876	CHW
4.2	1.12981	1.09757	1.16299	CHW
4.3	1.13486	1.10397	1.16662	CHW
4.4	1.14008	1.11115	1.16976	CHW
4.5	1.14545	1.11891	1.17262	CHW
4.6	1.15097	1.12695	1.1755	CHW
4.7	1.15663	1.13473	1.17896	CHW
4.8	1.16244	1.14143	1.18384	CHW
4.9	1.16838	1.1462	1.191	CHW
5	1.17446	1.14867	1.20083	CHW
5.0682	1.17868	1.14919	1.20893	CHW
5.1	1.18067	1.14916	1.21303	CHW
5.2	1.18699	1.14818	1.22712	CHW
5.3	1.19344	1.14613	1.24271	CHW
5.4	1.2	1.14327	1.25954	CHW
5.5	1.20667	1.13978	1.27747	CHW
5.52892	1.20861	1.13868	1.28285	CHW
5.6	1.21344	1.13579	1.29639	CHW
5.7	1.2203	1.13137	1.31623	CHW
5.8	1.22726	1.12661	1.33691	CHW
5.9	1.23431	1.12156	1.35839	CHW
6	1.24144	1.11628	1.38063	CHW
6.0756	1.24688	1.11216	1.39791	CHW
6.1	1.24864	1.11081	1.40357	CHW
6.2	1.25591	1.1052	1.42718	CHW
6.3	1.26325	1.09949	1.45139	CHW
6.4	1.27064	1.09373	1.47616	CHW
6.5	1.27808	1.08794	1.50145	CHW

## Sheet: Figure 1b
CEHWI	RR	RRL	RRH	HW
0	1	1	1	DHW
0.1	1.00937	1.00445	1.01432	DHW
0.2	1.01821	1.00854	1.02797	DHW
0.3	1.02586	1.01183	1.04009	DHW
0.4	1.03166	1.01366	1.04999	DHW
0.5	1.03496	1.01308	1.05731	DHW
0.6	1.03524	1.00887	1.0623	DHW
0.7	1.03292	1.00084	1.06603	DHW
0.8	1.02872	0.989764	1.06922	DHW
0.9	1.02336	0.976927	1.072	DHW
1	1.01755	0.963761	1.07434	DHW
1.1	1.01198	0.951674	1.07611	DHW
1.2	1.00734	0.941996	1.07721	DHW
1.3	1.0043	0.935993	1.07758	DHW
1.4	1.00352	0.934894	1.07719	DHW
1.40206	1.00353	0.934931	1.07717	DHW
1.5	1.00554	0.939634	1.07607	DHW
1.6	1.01024	0.949874	1.07445	DHW
1.64711	1.01332	0.956387	1.07364	DHW
1.7	1.01737	0.964813	1.0728	DHW
1.8	1.02667	0.983202	1.07206	DHW
1.9	1.0379	1.00246	1.07458	DHW
2	1.05079	1.01739	1.08529	DHW
2.1	1.06511	1.02362	1.10828	DHW
2.2	1.08057	1.02331	1.14104	DHW
2.22345	1.08434	1.0227	1.14969	DHW
2.3	1.09691	1.01989	1.17975	DHW
2.4	1.11383	1.01506	1.22221	DHW
0	1	1	1	NHW
0.1	0.99813	0.994182	1.00209	NHW
0.2	0.996278	0.988494	1.00412	NHW
0.3	0.99446	0.98303	1.00602	NHW
0.4	0.992689	0.977881	1.00772	NHW
0.5	0.990982	0.973135	1.00916	NHW
0.6	0.989352	0.968873	1.01026	NHW
0.7	0.987814	0.965173	1.01099	NHW
0.8	0.986383	0.962103	1.01127	NHW
0.9	0.985072	0.959723	1.01109	NHW
1	0.983896	0.95807	1.01042	NHW
1.1	0.98287	0.957151	1.00928	NHW
1.2	0.982008	0.956916	1.00776	NHW
1.3	0.981354	0.957232	1.00608	NHW
1.4	0.981189	0.958071	1.00487	NHW
1.5	0.981908	0.959589	1.00475	NHW
1.6	0.983907	0.962146	1.00616	NHW
1.7	0.987592	0.966294	1.00936	NHW
1.8	0.993381	0.972655	1.01455	NHW
1.9	1.00171	0.981673	1.02216	NHW
1.90386	1.00209	0.982075	1.02251	NHW
2	1.01294	0.993004	1.03328	NHW
2.1	1.02694	1.00477	1.0496	NHW
2.15248	1.03529	1.01052	1.06068	NHW
2.2	1.04342	1.01539	1.07222	NHW
2.3	1.06212	1.02478	1.10083	NHW
2.4	1.08275	1.03339	1.13446	NHW
2.5	1.10499	1.04159	1.17225	NHW
2.6	1.12852	1.04956	1.21341	NHW
2.6187	1.13303	1.05104	1.22142	NHW
2.7	1.15297	1.05738	1.25721	NHW
0	1	1	1	CHW
0.1	1.00124	0.989673	1.01295	CHW
0.2	1.00251	0.979535	1.02602	CHW
0.3	1.0038	0.969662	1.03914	CHW
0.4	1.00514	0.96013	1.05226	CHW
0.5	1.00654	0.951009	1.06532	CHW
0.6	1.00802	0.942368	1.07825	CHW
0.7	1.0096	0.934273	1.09099	CHW
0.8	1.01128	0.926789	1.10347	CHW
0.9	1.01309	0.919978	1.11562	CHW
1	1.01504	0.913902	1.12737	CHW
1.1	1.01715	0.908621	1.13863	CHW
1.2	1.01943	0.904197	1.14934	CHW
1.3	1.0219	0.900692	1.15942	CHW
1.4	1.02458	0.898166	1.16878	CHW
1.5	1.02748	0.896685	1.17735	CHW
1.6	1.03062	0.896314	1.18506	CHW
1.7	1.03403	0.897122	1.19182	CHW
1.8	1.03771	0.89918	1.19757	CHW
1.9	1.04168	0.902564	1.20224	CHW
2	1.04597	0.907352	1.20577	CHW
2.1	1.0506	0.913625	1.20811	CHW
2.2	1.05558	0.921463	1.20922	CHW
2.3	1.06092	0.93082	1.2092	CHW
2.4	1.06661	0.941535	1.2083	CHW
2.5	1.07264	0.953426	1.20676	CHW
2.6	1.079	0.966291	1.20485	CHW
2.7	1.08568	0.979899	1.20288	CHW
2.8	1.09267	0.993982	1.20115	CHW
2.9	1.09996	1.00822	1.20004	CHW
3	1.10754	1.02226	1.19993	CHW
3.1	1.1154	1.03569	1.20124	CHW
3.2	1.12353	1.04811	1.20437	CHW
3.3	1.13191	1.05917	1.20965	CHW
3.4	1.14055	1.06871	1.21721	CHW
3.5	1.14941	1.07677	1.22696	CHW
3.6	1.15851	1.08363	1.23855	CHW
3.7	1.16781	1.08969	1.25153	CHW
3.8	1.17731	1.09538	1.26537	CHW
3.9	1.187	1.10107	1.27963	CHW
4	1.19686	1.10707	1.29393	CHW
4.1	1.20689	1.1135	1.30811	CHW
4.2	1.21708	1.12039	1.32212	CHW
4.3	1.22744	1.12765	1.33606	CHW
4.4	1.23797	1.13515	1.35009	CHW
4.5	1.24865	1.1427	1.36443	CHW
4.6	1.2595	1.15007	1.37934	CHW
4.7	1.27051	1.15702	1.39513	CHW
4.8	1.28167	1.1633	1.41208	CHW
4.9	1.29299	1.16871	1.43049	CHW
5	1.30446	1.17307	1.45057	CHW
5.1	1.31609	1.17627	1.47252	CHW
5.2	1.32786	1.17827	1.49643	CHW
5.3	1.33978	1.17908	1.52237	CHW
5.4	1.35184	1.17875	1.55035	CHW
5.47038	1.36041	1.17788	1.57124	CHW
5.5	1.36404	1.17736	1.58032	CHW
5.6	1.37638	1.17503	1.61223	CHW
5.7	1.38886	1.17189	1.646	CHW
5.73395	1.39313	1.17066	1.65787	CHW
5.8	1.40147	1.16805	1.68153	CHW
5.9	1.41421	1.16365	1.71871	CHW
6	1.42707	1.1588	1.75744	CHW
6.06448	1.43543	1.1555	1.78317	CHW
6.1	1.44005	1.15364	1.79758	CHW

## Sheet: Figure 1c
CEHWI	RR	RRL	RRH	HW
0	1	1	1	DHW
0.1	1.00919	1.00066	1.0178	DHW
0.2	1.01755	1.00125	1.03412	DHW
0.3	1.02413	1.0017	1.04706	DHW
0.4	1.02797	1.00187	1.05474	DHW
0.5	1.02811	1.00145	1.05547	DHW
0.6	1.02385	0.999659	1.04863	DHW
0.7	1.01611	0.994965	1.03771	DHW
0.8	1.00643	0.984892	1.02844	DHW
0.9	0.996306	0.969429	1.02393	DHW
1	0.987198	0.952571	1.02308	DHW
1.1	0.980503	0.938386	1.02451	DHW
1.2	0.977595	0.929959	1.02767	DHW
1.3	0.979867	0.929921	1.0325	DHW
1.35879	0.984208	0.93485	1.03617	DHW
1.4	0.988764	0.940808	1.03916	DHW
1.5	1.00485	0.963458	1.04801	DHW
1.6	1.0275	0.995918	1.06007	DHW
1.61856	1.03237	1.00269	1.06293	DHW
1.7	1.05606	1.03228	1.08038	DHW
1.8	1.08987	1.05885	1.1218	DHW
1.9	1.12824	1.07554	1.18353	DHW
1.97414	1.15915	1.08592	1.23733	DHW
2	1.17036	1.0894	1.25733	DHW
2.1	1.21529	1.10248	1.33964	DHW
0	1	1	1	NHW
0.1	1.0035	0.996586	1.01047	NHW
0.2	1.00687	0.993384	1.02054	NHW
0.3	1.00996	0.99059	1.0297	NHW
0.4	1.0126	0.988397	1.03741	NHW
0.5	1.01467	0.986993	1.04311	NHW
0.6	1.01599	0.98656	1.04629	NHW
0.7	1.01641	0.987263	1.04643	NHW
0.8	1.01591	0.989164	1.04338	NHW
0.9	1.01482	0.992016	1.03815	NHW
1	1.01358	0.995387	1.03211	NHW
1.1	1.01262	0.998534	1.0269	NHW
1.2	1.01236	1.00031	1.02456	NHW
1.3	1.01324	1.0004	1.02625	NHW
1.4	1.0156	1.00051	1.03092	NHW
1.5	1.01944	1.00194	1.03724	NHW
1.6	1.02469	1.00509	1.04467	NHW
1.7	1.03129	1.00993	1.0531	NHW
1.8	1.03916	1.01625	1.0626	NHW
1.9	1.04826	1.02374	1.07338	NHW
2	1.05853	1.03205	1.08568	NHW
2.07733	1.06722	1.03881	1.09641	NHW
2.1	1.06989	1.04082	1.09977	NHW
2.2	1.0823	1.04976	1.11586	NHW
2.3	1.0957	1.05865	1.13404	NHW
2.35265	1.10312	1.06328	1.14446	NHW
2.4	1.11001	1.06741	1.15432	NHW
2.5	1.12519	1.07601	1.17662	NHW
2.6	1.14116	1.08444	1.20084	NHW
2.7	1.15784	1.09274	1.22682	NHW
2.75555	1.1674	1.09731	1.24196	NHW
2.8	1.17518	1.10094	1.25442	NHW
2.9	1.19307	1.10904	1.28347	NHW
3	1.21145	1.11707	1.31379	NHW
3.1	1.23021	1.12504	1.34521	NHW
0	1	1	1	CHW
0.1	1.00865	1.00117	1.01619	CHW
0.2	1.01733	1.00235	1.03253	CHW
0.3	1.026	1.00356	1.04895	CHW
0.4	1.03462	1.00482	1.06531	CHW
0.5	1.04314	1.00612	1.08152	CHW
0.6	1.05151	1.00749	1.09746	CHW
0.7	1.05969	1.00895	1.11299	CHW
0.8	1.06763	1.0105	1.12799	CHW
0.9	1.07526	1.01215	1.14231	CHW
1	1.08256	1.01393	1.15583	CHW
1.1	1.08945	1.01584	1.16839	CHW
1.2	1.09589	1.01789	1.17986	CHW
1.3	1.10182	1.02011	1.19007	CHW
1.4	1.10719	1.0225	1.19889	CHW
1.5	1.11195	1.02508	1.20617	CHW
1.6	1.11603	1.02787	1.21177	CHW
1.7	1.1194	1.03086	1.21554	CHW
1.8	1.12198	1.03408	1.21736	CHW
1.9	1.12374	1.03754	1.21712	CHW
2	1.12463	1.04124	1.2147	CHW
2.1	1.12458	1.04519	1.21001	CHW
2.2	1.12357	1.04938	1.20299	CHW
2.3	1.12153	1.05382	1.1936	CHW
2.4	1.11844	1.05845	1.18184	CHW
2.5	1.11428	1.06318	1.16784	CHW
2.6	1.10925	1.06776	1.15235	CHW
2.7	1.10368	1.07167	1.13664	CHW
2.8	1.09789	1.07373	1.12259	CHW
2.9	1.09221	1.07162	1.1132	CHW
3	1.08695	1.06391	1.11049	CHW
3.1	1.08241	1.05324	1.11239	CHW
3.2	1.07891	1.04279	1.11628	CHW
3.3	1.07674	1.03434	1.12088	CHW
3.4	1.07615	1.02883	1.12565	CHW
3.5	1.07716	1.02645	1.13038	CHW
3.6	1.07968	1.02705	1.135	CHW
3.7	1.08363	1.03049	1.13951	CHW
3.8	1.08893	1.03659	1.14392	CHW
3.9	1.09552	1.04517	1.1483	CHW
4	1.10333	1.05602	1.15276	CHW
4.1	1.11229	1.06888	1.15747	CHW
4.2	1.12234	1.08334	1.16274	CHW
4.22824	1.12536	1.08763	1.1644	CHW
4.3	1.13341	1.09876	1.16915	CHW
4.4	1.14543	1.11407	1.17768	CHW
4.5	1.15835	1.12774	1.18979	CHW
4.53146	1.16258	1.13147	1.19456	CHW
4.6	1.17208	1.1385	1.20666	CHW
4.7	1.18656	1.14629	1.22825	CHW
4.8	1.20172	1.15192	1.25367	CHW
4.9	1.21747	1.15621	1.28198	CHW
4.97502	1.22962	1.15885	1.30472	CHW
5	1.23373	1.15966	1.31253	CHW
5.1	1.25041	1.16259	1.34487	CHW
5.2	1.26742	1.16518	1.37864	CHW

## Sheet: Figure 1d
CEHWI	RR	RRL	RRH	HW
0	1	1	1	DHW
0.1	1.02224	0.966002	1.08174	DHW
0.2	1.04201	0.959295	1.13187	DHW
0.3	1.05914	0.977169	1.148	DHW
0.4	1.07444	1.00868	1.14448	DHW
0.5	1.08875	1.04225	1.13733	DHW
0.6	1.10254	1.07022	1.13584	DHW
0.7	1.11584	1.08857	1.14379	DHW
0.8	1.12864	1.09702	1.16117	DHW
0.9	1.14098	1.10126	1.18213	DHW
1	1.15286	1.10505	1.20273	DHW
1.1	1.1643	1.1097	1.22158	DHW
1.1943	1.1747	1.11522	1.23735	DHW
1.2	1.17532	1.11559	1.23824	DHW
1.3	1.18595	1.12283	1.25261	DHW
1.4	1.1962	1.13135	1.26477	DHW
1.4923	1.20536	1.14026	1.27417	DHW
1.5	1.20611	1.14104	1.27488	DHW
1.6	1.21569	1.15171	1.28323	DHW
1.7	1.22499	1.16309	1.29018	DHW
1.8	1.23402	1.17481	1.29621	DHW
1.9	1.24281	1.18634	1.30197	DHW
2	1.25141	1.19702	1.30827	DHW
2.0029	1.25166	1.19731	1.30847	DHW
2.1	1.25984	1.20606	1.31601	DHW
2.2	1.26813	1.21275	1.32604	DHW
2.3	1.27632	1.21674	1.33882	DHW
2.4	1.28445	1.21819	1.35432	DHW
2.5	1.29256	1.21754	1.37219	DHW
2.6	1.30067	1.21539	1.39194	DHW
0	1	1	1	NHW
0.1	1.00162	0.988524	1.01489	NHW
0.2	1.00322	0.977272	1.02985	NHW
0.3	1.00478	0.966333	1.04476	NHW
0.4	1.00629	0.955788	1.05946	NHW
0.5	1.00772	0.945719	1.07378	NHW
0.6	1.00905	0.9362	1.08756	NHW
0.7	1.01026	0.927307	1.10063	NHW
0.8	1.01133	0.91911	1.11281	NHW
0.9	1.01225	0.911678	1.12391	NHW
1	1.01298	0.905081	1.13374	NHW
1.1	1.01351	0.899386	1.14213	NHW
1.2	1.01383	0.894662	1.14887	NHW
1.3	1.0139	0.890978	1.15378	NHW
1.4	1.01371	0.888405	1.15669	NHW
1.5	1.01324	0.887018	1.15742	NHW
1.6	1.01247	0.886894	1.15582	NHW
1.7	1.01137	0.888115	1.15174	NHW
1.8	1.00997	0.890709	1.14519	NHW
1.9	1.0083	0.894587	1.13646	NHW
2	1.00642	0.899646	1.12587	NHW
2.1	1.0044	0.905785	1.11374	NHW
2.2	1.00228	0.912904	1.10041	NHW
2.3	1.00013	0.920894	1.08619	NHW
2.4	0.998006	0.92964	1.0714	NHW
2.5	0.995959	0.939003	1.05637	NHW
2.6	0.994045	0.948803	1.04145	NHW
2.7	0.992321	0.958738	1.02708	NHW
2.8	0.990841	0.968109	1.01411	NHW
2.9	0.989659	0.974595	1.00496	NHW
3	0.98883	0.972963	1.00496	NHW
3.1	0.988408	0.96476	1.01264	NHW
3.2	0.98845	0.955328	1.02272	NHW
3.3	0.98901	0.946551	1.03337	NHW
3.4	0.990145	0.939075	1.04399	NHW
3.5	0.991912	0.93324	1.05427	NHW
3.6	0.994372	0.929296	1.06401	NHW
3.7	0.997585	0.927462	1.07301	NHW
3.8	1.00162	0.927947	1.08113	NHW
3.87011	1.00496	0.929782	1.08622	NHW
3.9	1.00653	0.930958	1.08823	NHW
4	1.01235	0.936573	1.09427	NHW
4.1	1.01906	0.944634	1.09935	NHW
4.2	1.0266	0.954949	1.10363	NHW
4.3	1.03494	0.967276	1.10735	NHW
4.4	1.04405	0.981293	1.11082	NHW
4.43647	1.04755	0.986736	1.11211	NHW
4.5	1.05387	0.99651	1.11454	NHW
4.6	1.06438	1.01216	1.11929	NHW
4.7	1.07552	1.02705	1.12628	NHW
4.8	1.08726	1.03963	1.13708	NHW
4.9	1.09956	1.04862	1.15297	NHW
5	1.11236	1.05379	1.1742	NHW
5.1	1.12563	1.05585	1.20002	NHW
5.16533	1.13452	1.05597	1.21891	NHW
5.2	1.1393	1.05574	1.22948	NHW
5.3	1.15334	1.05419	1.26181	NHW
5.4	1.16767	1.05169	1.29643	NHW
5.5	1.18225	1.0486	1.33293	NHW
0	1	1	1	CHW
0.1	1.00206	0.985999	1.01839	CHW
0.2	1.00413	0.972263	1.03703	CHW
0.3	1.00619	0.958855	1.05587	CHW
0.4	1.00826	0.945834	1.07481	CHW
0.5	1.01033	0.933255	1.09378	CHW
0.6	1.0124	0.921171	1.11267	CHW
0.7	1.01447	0.909631	1.13139	CHW
0.8	1.01653	0.898684	1.14984	CHW
0.9	1.0186	0.888373	1.16791	CHW
1	1.02065	0.878742	1.18548	CHW
1.1	1.02271	0.869835	1.20245	CHW
1.2	1.02475	0.86169	1.21867	CHW
1.3	1.02679	0.85435	1.23404	CHW
1.4	1.02882	0.847855	1.24842	CHW
1.5	1.03085	0.842246	1.26168	CHW
1.6	1.03286	0.837565	1.27369	CHW
1.7	1.03486	0.833855	1.28431	CHW
1.8	1.03685	0.831163	1.29343	CHW
1.9	1.03882	0.829535	1.30091	CHW
2	1.04078	0.829024	1.30663	CHW
2.1	1.04273	0.829685	1.31047	CHW
2.2	1.04465	0.831576	1.31233	CHW
2.3	1.04656	0.834763	1.3121	CHW
2.4	1.04846	0.839316	1.30971	CHW
2.5	1.05033	0.845312	1.30507	CHW
2.6	1.05218	0.852833	1.29813	CHW
2.7	1.05401	0.861952	1.28887	CHW
2.8	1.05585	0.872599	1.27758	CHW
2.9	1.05772	0.88462	1.26469	CHW
3	1.05966	0.89785	1.25063	CHW
3.1	1.0617	0.912116	1.23583	CHW
3.2	1.06389	0.927224	1.2207	CHW
3.3	1.06625	0.942958	1.20566	CHW
3.4	1.06882	0.959071	1.19112	CHW
3.5	1.07163	0.975274	1.17751	CHW
3.6	1.07472	0.991225	1.16526	CHW
3.7	1.07814	1.00651	1.15486	CHW
3.8	1.08191	1.02066	1.14683	CHW
3.9	1.08607	1.03316	1.14169	CHW
4	1.09067	1.04362	1.13983	CHW
4.1	1.09573	1.05207	1.1412	CHW
4.2	1.10126	1.05895	1.14525	CHW
4.3	1.10724	1.06497	1.15119	CHW
4.4	1.11368	1.07082	1.15826	CHW
4.5	1.12056	1.07701	1.16588	CHW
4.6	1.12788	1.08387	1.17368	CHW
4.7	1.13563	1.09155	1.18149	CHW
4.8	1.14381	1.10008	1.18927	CHW
4.9	1.1524	1.10933	1.19714	CHW
5	1.1614	1.11905	1.20536	CHW
5.1	1.17081	1.12884	1.21434	CHW
5.2	1.18061	1.13816	1.22465	CHW
5.3	1.19081	1.14643	1.2369	CHW
5.4	1.20139	1.15318	1.25161	CHW
5.5	1.21234	1.15817	1.26906	CHW
5.6	1.22367	1.16142	1.28926	CHW
5.7	1.23536	1.1631	1.31211	CHW
5.7143	1.23706	1.16323	1.31558	CHW
5.8	1.2474	1.16343	1.33743	CHW
5.9	1.25979	1.16262	1.36508	CHW
6	1.27252	1.16084	1.39494	CHW
6.1	1.28557	1.15823	1.42691	CHW
6.1281	1.2893	1.15736	1.43627	CHW
6.2	1.29895	1.15491	1.46094	CHW
6.3	1.31263	1.15098	1.49698	CHW
6.4	1.32661	1.14653	1.53498	CHW
6.5	1.34088	1.14164	1.5749	CHW
6.6	1.35543	1.13636	1.61673	CHW
6.7	1.37024	1.13078	1.66042	CHW
6.8	1.3853	1.12494	1.70594	CHW
6.9	1.40061	1.1189	1.75324	CHW
6.95937	1.4098	1.11524	1.78215	CHW
7	1.41613	1.11271	1.80229	CHW
7.1	1.43187	1.10643	1.85302	CHW
7.2	1.44779	1.10011	1.90537	CHW
