# Supplementary material for: Nonlinear exposure-response associations of daytime, nighttime, and day-night compound heatwaves with mortality amid climate change
Source: Nat Commun. 2025 Jan 14;16:635. doi: 10.1038/s41467-025-56067-7 (PMC11729900; doi:10.1038/s41467-025-56067-7)
Supplement: Supplementary file 4 — Source Data [file 41467_2025_56067_MOESM4_ESM.zip › Source Data/Source Data Figure 2.xls]

## Sheet: Figure 2a
CEHWI	RR	RRL	RRH	HW
0	1	1	1	DHW
0.1	1.0171	0.979111	1.05656	DHW
0.2	1.02619	0.969209	1.08652	DHW
0.3	1.02712	0.970141	1.08744	DHW
0.4	1.02345	0.977304	1.07177	DHW
0.5	1.01881	0.985152	1.05362	DHW
0.6	1.01631	0.988316	1.0451	DHW
0.7	1.01654	0.98713	1.04683	DHW
0.8	1.01933	0.985809	1.054	DHW
0.9	1.02454	0.987207	1.06328	DHW
1	1.03201	0.992325	1.07329	DHW
1.1	1.04164	1.00136	1.08354	DHW
1.2	1.0533	1.01421	1.0939	DHW
1.3	1.06688	1.03058	1.10446	DHW
1.35929	1.07579	1.04176	1.11094	DHW
1.4	1.08227	1.04997	1.11556	DHW
1.5	1.09935	1.07138	1.12806	DHW
1.6	1.11802	1.09286	1.14376	DHW
1.63575	1.12505	1.1	1.15068	DHW
1.7	1.13815	1.11153	1.16541	DHW
1.8	1.15961	1.126	1.19423	DHW
1.9	1.18227	1.13741	1.2289	DHW
2	1.20598	1.14717	1.26781	DHW
2.05583	1.21962	1.15221	1.29096	DHW
2.1	1.23058	1.15607	1.3099	DHW
2.2	1.25589	1.16449	1.35447	DHW
0	1	1	1	NHW
0.1	1.00339	0.999849	1.00694	NHW
0.2	1.0067	0.999701	1.01375	NHW
0.3	1.00985	0.999558	1.02024	NHW
0.4	1.01274	0.999424	1.02623	NHW
0.5	1.01528	0.9993	1.03151	NHW
0.6	1.01737	0.999186	1.03589	NHW
0.7	1.01894	0.999081	1.03919	NHW
0.8	1.01992	0.998986	1.0413	NHW
0.9	1.0204	0.998909	1.04236	NHW
1	1.02045	0.998857	1.04251	NHW
1.1	1.02015	0.998834	1.04192	NHW
1.2	1.01959	0.998838	1.04077	NHW
1.3	1.01884	0.99886	1.03923	NHW
1.4	1.018	0.998885	1.03749	NHW
1.5	1.01715	0.998887	1.03574	NHW
1.6	1.01636	0.998835	1.03419	NHW
1.7	1.01572	0.998698	1.03303	NHW
1.8	1.01531	0.99846	1.03244	NHW
1.9	1.01521	0.998135	1.03258	NHW
2	1.01551	0.997784	1.03355	NHW
2.1	1.01629	0.997504	1.03542	NHW
2.2	1.01762	0.997418	1.03824	NHW
2.3	1.01961	0.997652	1.04204	NHW
2.38495	1.02186	0.998187	1.0461	NHW
2.4	1.02232	0.998318	1.0469	NHW
2.5	1.02583	0.999483	1.05287	NHW
2.6	1.03011	1.00113	1.05993	NHW
2.7	1.03513	1.00322	1.06806	NHW
2.79359	1.04048	1.00554	1.07665	NHW
2.8	1.04087	1.00571	1.07727	NHW
2.9	1.0473	1.00855	1.08755	NHW
3	1.0544	1.0117	1.09889	NHW
3.1	1.06213	1.01513	1.1113	NHW
3.2	1.07047	1.01881	1.12475	NHW
3.3	1.07939	1.0227	1.13923	NHW
3.4	1.08887	1.02678	1.15472	NHW
3.5	1.09888	1.03103	1.1712	NHW
3.6	1.1094	1.03543	1.18865	NHW
3.7	1.12038	1.03997	1.20702	NHW
3.8	1.13181	1.04462	1.22628	NHW
3.9	1.14366	1.04938	1.2464	NHW
3.90731	1.14454	1.04973	1.2479	NHW
4	1.15588	1.05423	1.26733	NHW
4.1	1.16845	1.05915	1.28903	NHW
4.2	1.18133	1.06413	1.31144	NHW
4.3	1.19448	1.06915	1.3345	NHW
4.4	1.20787	1.07421	1.35817	NHW
4.5	1.22146	1.07929	1.38236	NHW
0	1	1	1	CHW
0.1	0.996833	0.983245	1.01061	CHW
0.2	0.993713	0.966888	1.02128	CHW
0.3	0.99068	0.951032	1.03198	CHW
0.4	0.987771	0.935773	1.04266	CHW
0.5	0.985021	0.921204	1.05326	CHW
0.6	0.982469	0.907407	1.06374	CHW
0.7	0.980149	0.894464	1.07404	CHW
0.8	0.978099	0.882448	1.08412	CHW
0.9	0.976353	0.871433	1.09391	CHW
1	0.974949	0.861489	1.10335	CHW
1.1	0.973922	0.852683	1.1124	CHW
1.2	0.973308	0.845086	1.12099	CHW
1.3	0.973144	0.838766	1.12905	CHW
1.4	0.973468	0.833796	1.13654	CHW
1.5	0.974316	0.830251	1.14338	CHW
1.6	0.97573	0.828213	1.14952	CHW
1.7	0.977747	0.827768	1.1549	CHW
1.8	0.98041	0.829012	1.15946	CHW
1.9	0.983763	0.83205	1.16314	CHW
2	0.987849	0.837	1.16589	CHW
2.1	0.992717	0.843992	1.16765	CHW
2.2	0.998416	0.853173	1.16839	CHW
2.3	1.005	0.864706	1.16805	CHW
2.4	1.01252	0.878775	1.16662	CHW
2.5	1.021	0.895435	1.16417	CHW
2.6	1.03034	0.914408	1.16097	CHW
2.7	1.04044	0.935338	1.15736	CHW
2.8	1.05119	0.957822	1.15367	CHW
2.9	1.06248	0.981382	1.15029	CHW
3	1.07419	1.00544	1.14764	CHW
3.1	1.08619	1.02924	1.14629	CHW
3.2	1.09836	1.05181	1.14697	CHW
3.3	1.11055	1.07188	1.15063	CHW
3.4	1.12264	1.08825	1.15812	CHW
3.5	1.13451	1.10075	1.1693	CHW
3.6	1.14613	1.11055	1.18286	CHW
3.7	1.15752	1.11909	1.19727	CHW
3.8	1.16868	1.12743	1.21143	CHW
3.9	1.1796	1.13615	1.22471	CHW
4	1.19029	1.14555	1.23678	CHW
4.1	1.20077	1.15577	1.24752	CHW
4.2	1.21103	1.16683	1.2569	CHW
4.3	1.22107	1.17864	1.26504	CHW
4.4	1.23092	1.19102	1.27215	CHW
4.5	1.24056	1.2036	1.27866	CHW
4.6	1.25002	1.21571	1.2853	CHW
4.7	1.25929	1.2263	1.29317	CHW
4.8	1.26839	1.23414	1.3036	CHW
4.9	1.27733	1.23844	1.31744	CHW
5	1.28611	1.23933	1.33465	CHW
5.0682	1.29201	1.2383	1.34805	CHW
5.1	1.29474	1.23744	1.3547	CHW
5.2	1.30324	1.2334	1.37703	CHW
5.3	1.31161	1.22767	1.4013	CHW
5.4	1.31987	1.22058	1.42724	CHW
5.5	1.32803	1.21236	1.45473	CHW
5.52892	1.33037	1.2098	1.46295	CHW
5.6	1.33609	1.2032	1.48365	CHW
5.7	1.34407	1.19327	1.51394	CHW
5.8	1.35199	1.18268	1.54553	CHW
5.9	1.35985	1.17157	1.5784	CHW
6	1.36767	1.16003	1.61248	CHW
6.0756	1.37357	1.1511	1.63903	CHW
6.1	1.37547	1.14818	1.64774	CHW
6.2	1.38324	1.13611	1.68414	CHW
6.3	1.39102	1.1239	1.72163	CHW
6.4	1.39881	1.11165	1.76017	CHW
6.5	1.40664	1.09943	1.79969	CHW

## Sheet: Figure 2b
CEHWI	RR	RRL	RRH	HW
0	1	1	1	DHW
0.1	0.995903	0.988557	1.0033	DHW
0.2	0.991965	0.977535	1.00661	DHW
0.3	0.988328	0.96721	1.00991	DHW
0.4	0.98513	0.957842	1.01319	DHW
0.5	0.982508	0.949672	1.01648	DHW
0.6	0.9806	0.94293	1.01978	DHW
0.7	0.979543	0.937823	1.02312	DHW
0.8	0.979475	0.934535	1.02658	DHW
0.9	0.980536	0.933215	1.03026	DHW
1	0.982873	0.933958	1.03435	DHW
1.1	0.986637	0.936765	1.03916	DHW
1.2	0.991987	0.941485	1.0452	DHW
1.3	0.999092	0.947729	1.05324	DHW
1.39283	1.00742	0.954286	1.06351	DHW
1.4	1.00814	0.954801	1.06445	DHW
1.5	1.0193	0.961732	1.08031	DHW
1.6	1.03241	0.967595	1.10157	DHW
1.7	1.04693	0.972241	1.12735	DHW
1.75998	1.05605	0.974668	1.14424	DHW
1.8	1.06224	0.976242	1.15581	DHW
1.9	1.07773	0.980372	1.18476	DHW
2	1.09273	0.985331	1.21184	DHW
2.1	1.10654	0.991639	1.23475	DHW
2.2	1.11842	0.999564	1.25142	DHW
2.28282	1.12627	1.00725	1.25935	DHW
2.3	1.12763	1.00894	1.26029	DHW
2.4	1.1334	1.01869	1.26101	DHW
0	1	1	1	NHW
0.1	1.0013	0.98896	1.0138	NHW
0.2	1.00257	0.97826	1.02749	NHW
0.3	1.00377	0.968104	1.04075	NHW
0.4	1.00487	0.958686	1.05328	NHW
0.5	1.00583	0.950189	1.06473	NHW
0.6	1.00662	0.942782	1.07477	NHW
0.7	1.00719	0.936618	1.08309	NHW
0.8	1.00753	0.931833	1.08937	NHW
0.9	1.00758	0.928531	1.09336	NHW
1	1.00732	0.926773	1.09487	NHW
1.1	1.00672	0.926536	1.09383	NHW
1.2	1.00572	0.927647	1.09037	NHW
1.3	1.00434	0.929654	1.08503	NHW
1.4	1.00277	0.931894	1.07903	NHW
1.5	1.00129	0.933913	1.07352	NHW
1.6	1.00019	0.935733	1.06909	NHW
1.7	0.999777	0.937913	1.06572	NHW
1.8	1.00033	0.941333	1.06302	NHW
1.9	1.00214	0.946628	1.0609	NHW
1.90386	1.00223	0.946868	1.06084	NHW
2	1.00543	0.952825	1.06094	NHW
2.1	1.01012	0.955357	1.06802	NHW
2.15248	1.01308	0.953555	1.07631	NHW
2.2	1.01602	0.949799	1.08686	NHW
2.3	1.02296	0.936216	1.11774	NHW
2.4	1.03075	0.917191	1.15838	NHW
2.5	1.03922	0.894972	1.20671	NHW
2.6	1.04816	0.871078	1.26124	NHW
2.6187	1.04987	0.866515	1.27202	NHW
2.7	1.05738	0.846562	1.32071	NHW
0	1	1	1	CHW
0.1	1.00448	0.973685	1.03624	CHW
0.2	1.00896	0.94825	1.07355	CHW
0.3	1.01343	0.923844	1.1117	CHW
0.4	1.01788	0.900601	1.15042	CHW
0.5	1.02229	0.878636	1.18942	CHW
0.6	1.02664	0.858055	1.22835	CHW
0.7	1.03093	0.838951	1.26683	CHW
0.8	1.03513	0.821408	1.30445	CHW
0.9	1.03923	0.805504	1.34076	CHW
1	1.04321	0.791315	1.37528	CHW
1.1	1.04705	0.778913	1.4075	CHW
1.2	1.05075	0.768374	1.4369	CHW
1.3	1.05428	0.759777	1.46294	CHW
1.4	1.05762	0.753208	1.48508	CHW
1.5	1.06077	0.748763	1.50279	CHW
1.6	1.06369	0.746553	1.51556	CHW
1.7	1.06639	0.746704	1.52293	CHW
1.8	1.06882	0.749365	1.52447	CHW
1.9	1.07099	0.754711	1.51982	CHW
2	1.07288	0.762946	1.50871	CHW
2.1	1.07445	0.774313	1.49094	CHW
2.2	1.07572	0.789087	1.46646	CHW
2.3	1.0767	0.807296	1.43601	CHW
2.4	1.0775	0.828714	1.40097	CHW
2.5	1.0782	0.853095	1.36271	CHW
2.6	1.0789	0.880159	1.32252	CHW
2.7	1.07969	0.909572	1.28162	CHW
2.8	1.08066	0.940901	1.24117	CHW
2.9	1.0819	0.973526	1.20234	CHW
3	1.08352	1.00635	1.1666	CHW
3.1	1.08559	1.03656	1.13695	CHW
3.2	1.08823	1.05415	1.12342	CHW
3.3	1.09153	1.04645	1.13855	CHW
3.4	1.09559	1.02847	1.16709	CHW
3.5	1.1005	1.01138	1.19747	CHW
3.6	1.10638	0.998186	1.2263	CHW
3.7	1.11327	0.989636	1.25234	CHW
3.8	1.12114	0.985674	1.27523	CHW
3.9	1.12999	0.986144	1.29482	CHW
4	1.13979	0.990894	1.31105	CHW
4.1	1.15052	0.999798	1.32396	CHW
4.2	1.16217	1.01276	1.33363	CHW
4.3	1.17473	1.02969	1.34019	CHW
4.4	1.18817	1.05054	1.34383	CHW
4.5	1.20248	1.07521	1.34483	CHW
4.6	1.21766	1.10354	1.34357	CHW
4.7	1.23367	1.1352	1.34069	CHW
4.8	1.25052	1.16931	1.33736	CHW
4.9	1.26817	1.20356	1.33625	CHW
5	1.28661	1.23189	1.34377	CHW
5.1	1.30583	1.24529	1.36932	CHW
5.2	1.3258	1.24357	1.41347	CHW
5.3	1.34651	1.23355	1.46982	CHW
5.4	1.36792	1.21937	1.53457	CHW
5.47038	1.3834	1.20794	1.58435	CHW
5.5	1.39002	1.20287	1.60628	CHW
5.6	1.41277	1.18493	1.68441	CHW
5.7	1.43614	1.16606	1.76878	CHW
5.73395	1.44421	1.15951	1.79882	CHW
5.8	1.46011	1.14663	1.8593	CHW
5.9	1.48463	1.12689	1.95594	CHW
6	1.50968	1.10708	2.05868	CHW
6.06448	1.52608	1.09436	2.12811	CHW
6.1	1.53519	1.08739	2.16742	CHW

## Sheet: Figure 2c
CEHWI	RR	RRL	RRH	HW
0	1	1	1	DHW
0.1	1.00961	0.995169	1.02426	DHW
0.2	1.01468	0.989093	1.04093	DHW
0.3	1.0156	0.981753	1.05061	DHW
0.4	1.01322	0.973243	1.05484	DHW
0.5	1.00843	0.963711	1.05522	DHW
0.6	1.0021	0.953425	1.05326	DHW
0.7	0.995122	0.942825	1.05032	DHW
0.8	0.988345	0.932562	1.04746	DHW
0.9	0.982602	0.92348	1.04551	DHW
1	0.978709	0.916563	1.04507	DHW
1.1	0.977477	0.912873	1.04665	DHW
1.2	0.979728	0.913505	1.05075	DHW
1.3	0.986327	0.91953	1.05798	DHW
1.35879	0.99261	0.925993	1.06402	DHW
1.4	0.998211	0.931927	1.06921	DHW
1.5	1.01643	0.951376	1.08594	DHW
1.6	1.04223	0.977805	1.11089	DHW
1.61856	1.04796	0.983385	1.11677	DHW
1.7	1.07706	1.00967	1.14895	DHW
1.8	1.12275	1.04397	1.20748	DHW
1.9	1.18158	1.07848	1.29453	DHW
1.97414	1.23535	1.10428	1.38199	DHW
2	1.25641	1.11343	1.41776	DHW
2.1	1.34684	1.14855	1.57937	DHW
0	1	1	1	NHW
0.1	1.00077	0.979997	1.02198	NHW
0.2	1.00145	0.961242	1.04333	NHW
0.3	1.00195	0.944508	1.06288	NHW
0.4	1.00219	0.930518	1.07938	NHW
0.5	1.00207	0.919957	1.09152	NHW
0.6	1.00152	0.913493	1.09803	NHW
0.7	1.00044	0.911792	1.0977	NHW
0.8	0.998839	0.915153	1.09018	NHW
0.9	0.997089	0.92258	1.07762	NHW
1	0.995625	0.932706	1.06279	NHW
1.1	0.994882	0.943938	1.04857	NHW
1.2	0.995294	0.95437	1.03797	NHW
1.3	0.997301	0.962281	1.0336	NHW
1.4	1.00125	0.967816	1.03585	NHW
1.5	1.00715	0.972929	1.04257	NHW
1.6	1.0149	0.979212	1.05189	NHW
1.7	1.02444	0.987201	1.06309	NHW
1.8	1.0357	0.996567	1.07638	NHW
1.9	1.04862	1.0064	1.09261	NHW
2	1.06314	1.0156	1.1129	NHW
2.07733	1.07542	1.02171	1.13195	NHW
2.1	1.07919	1.0233	1.13814	NHW
2.2	1.09672	1.02915	1.16871	NHW
2.3	1.11566	1.03324	1.20465	NHW
2.35265	1.12618	1.03476	1.22568	NHW
2.4	1.13595	1.03579	1.24579	NHW
2.5	1.15752	1.03707	1.29196	NHW
2.6	1.1803	1.03733	1.34298	NHW
2.7	1.20421	1.03676	1.39869	NHW
2.75555	1.21794	1.03616	1.43161	NHW
2.8	1.22915	1.03555	1.45894	NHW
2.9	1.25503	1.03385	1.52353	NHW
3	1.28174	1.0318	1.59224	NHW
3.1	1.30918	1.02953	1.66478	NHW
0	1	1	1	CHW
0.1	1.00007	0.98896	1.01131	CHW
0.2	1.00017	0.97812	1.02272	CHW
0.3	1.00031	0.967552	1.03419	CHW
0.4	1.00053	0.957324	1.04568	CHW
0.5	1.00084	0.947504	1.05718	CHW
0.6	1.00127	0.938156	1.06862	CHW
0.7	1.00183	0.92934	1.07998	CHW
0.8	1.00257	0.921115	1.09122	CHW
0.9	1.00349	0.91354	1.1023	CHW
1	1.00463	0.90667	1.11317	CHW
1.1	1.006	0.900561	1.12379	CHW
1.2	1.00764	0.895267	1.13412	CHW
1.3	1.00957	0.890845	1.14411	CHW
1.4	1.0118	0.887349	1.15371	CHW
1.5	1.01438	0.884838	1.16289	CHW
1.6	1.01732	0.883369	1.17159	CHW
1.7	1.02066	0.883004	1.17977	CHW
1.8	1.02442	0.883808	1.18739	CHW
1.9	1.02862	0.885847	1.19441	CHW
2	1.03331	0.889193	1.20077	CHW
2.1	1.0385	0.893922	1.20646	CHW
2.2	1.04424	0.900114	1.21143	CHW
2.3	1.05055	0.907852	1.21567	CHW
2.4	1.05747	0.917224	1.21916	CHW
2.5	1.06504	0.928318	1.22189	CHW
2.6	1.07329	0.941216	1.2239	CHW
2.7	1.08227	0.95599	1.22524	CHW
2.8	1.09202	0.972681	1.226	CHW
2.9	1.10258	0.991267	1.2264	CHW
3	1.11401	1.0116	1.22678	CHW
3.1	1.12634	1.0333	1.22776	CHW
3.2	1.13965	1.05551	1.23049	CHW
3.3	1.154	1.07667	1.23688	CHW
3.4	1.16947	1.09494	1.24906	CHW
3.5	1.18616	1.1093	1.26834	CHW
3.6	1.20417	1.12031	1.2943	CHW
3.7	1.2236	1.12975	1.32525	CHW
3.8	1.24458	1.13956	1.35926	CHW
3.9	1.26721	1.15135	1.39474	CHW
4	1.29165	1.16626	1.43052	CHW
4.1	1.31803	1.185	1.46599	CHW
4.2	1.34651	1.20772	1.50125	CHW
4.22824	1.35496	1.21479	1.5113	CHW
4.3	1.37725	1.23362	1.53761	CHW
4.4	1.41029	1.25989	1.57864	CHW
4.5	1.44557	1.28266	1.62916	CHW
4.53146	1.45712	1.28854	1.64776	CHW
4.6	1.48303	1.2987	1.69352	CHW
4.7	1.52261	1.3066	1.77433	CHW
4.8	1.56422	1.30678	1.87239	CHW
4.9	1.60778	1.30062	1.98749	CHW
4.97502	1.64167	1.29279	2.0847	CHW
5	1.65317	1.2897	2.11908	CHW
5.1	1.70028	1.27548	2.26655	CHW
5.2	1.74894	1.25918	2.4292	CHW

## Sheet: Figure 2d
CEHWI	RR	RRL	RRH	HW
0	1	1	1	DHW
0.1	1.03457	0.936068	1.14345	DHW
0.2	1.05702	0.913682	1.22284	DHW
0.3	1.06776	0.925657	1.23167	DHW
0.4	1.07148	0.95706	1.19958	DHW
0.5	1.0731	0.992929	1.15975	DHW
0.6	1.07531	1.02336	1.12989	DHW
0.7	1.0782	1.04335	1.11423	DHW
0.8	1.08177	1.04692	1.11777	DHW
0.9	1.08596	1.04106	1.13281	DHW
1	1.09077	1.0351	1.14943	DHW
1.1	1.09615	1.03202	1.16427	DHW
1.19613	1.10185	1.03236	1.17602	DHW
1.2	1.10209	1.03244	1.17644	DHW
1.3	1.10856	1.03633	1.18582	DHW
1.4	1.11552	1.04339	1.19264	DHW
1.49419	1.12252	1.05253	1.19715	DHW
1.5	1.12296	1.05317	1.19738	DHW
1.6	1.13085	1.06493	1.20085	DHW
1.7	1.13915	1.07752	1.20431	DHW
1.8	1.14785	1.08916	1.2097	DHW
1.9	1.15691	1.09754	1.21949	DHW
1.9815	1.16453	1.10063	1.23215	DHW
2	1.16629	1.10082	1.23567	DHW
2.1	1.17598	1.09876	1.25864	DHW
2.2	1.18594	1.09241	1.28749	DHW
2.3	1.19614	1.08306	1.32102	DHW
2.4	1.20654	1.07175	1.35828	DHW
2.5	1.21711	1.05922	1.39853	DHW
2.6	1.22781	1.04602	1.44119	DHW
0	1	1	1	NHW
0.1	1.00599	0.969065	1.04431	NHW
0.2	1.01179	0.939941	1.08913	NHW
0.3	1.01719	0.913351	1.13282	NHW
0.4	1.02194	0.889935	1.17354	NHW
0.5	1.02584	0.870277	1.2092	NHW
0.6	1.02863	0.854927	1.23762	NHW
0.7	1.0301	0.844402	1.25663	NHW
0.8	1.03023	0.838611	1.26563	NHW
0.9	1.02921	0.83694	1.26566	NHW
1	1.02724	0.838823	1.25798	NHW
1.1	1.02451	0.843739	1.244	NHW
1.2	1.02121	0.851189	1.22518	NHW
1.3	1.01754	0.860681	1.20298	NHW
1.4	1.01369	0.87171	1.1788	NHW
1.5	1.00986	0.883752	1.15396	NHW
1.6	1.00622	0.89625	1.12969	NHW
1.7	1.00297	0.908617	1.10713	NHW
1.8	1.00023	0.920406	1.08697	NHW
1.9	0.997986	0.931501	1.06922	NHW
2	0.996229	0.941785	1.05382	NHW
2.1	0.994943	0.951062	1.04085	NHW
2.2	0.994112	0.958992	1.03052	NHW
2.3	0.993721	0.965028	1.02327	NHW
2.4	0.993756	0.968519	1.01965	NHW
2.5	0.994206	0.969266	1.01979	NHW
2.6	0.995055	0.968003	1.02286	NHW
2.7	0.996293	0.965852	1.02769	NHW
2.8	0.997907	0.963651	1.03338	NHW
2.9	0.999886	0.961858	1.03942	NHW
3	1.00222	0.960694	1.04554	NHW
3.1	1.00489	0.960251	1.05161	NHW
3.2	1.0079	0.960557	1.05758	NHW
3.3	1.01123	0.9616	1.06341	NHW
3.4	1.01486	0.963347	1.06914	NHW
3.5	1.0188	0.96575	1.07477	NHW
3.6	1.02303	0.968748	1.08035	NHW
3.7	1.02754	0.97227	1.08594	NHW
3.8	1.03231	0.976234	1.09161	NHW
3.87011	1.03582	0.979228	1.09567	NHW
3.9	1.03735	0.980549	1.09743	NHW
4	1.04263	0.985117	1.1035	NHW
4.1	1.04815	0.989831	1.10991	NHW
4.2	1.0539	0.994581	1.11675	NHW
4.3	1.05986	0.999259	1.12414	NHW
4.4	1.06603	1.00376	1.13216	NHW
4.43647	1.06833	1.00534	1.13526	NHW
4.5	1.0724	1.008	1.1409	NHW
4.6	1.07894	1.01191	1.15041	NHW
4.7	1.08566	1.01544	1.16073	NHW
4.8	1.09254	1.01856	1.17188	NHW
4.9	1.09956	1.02127	1.18385	NHW
5	1.10672	1.02357	1.19661	NHW
5.1	1.114	1.0255	1.21013	NHW
5.16533	1.11881	1.02657	1.21934	NHW
5.2	1.12138	1.02708	1.22434	NHW
5.3	1.12886	1.02835	1.2392	NHW
5.4	1.13643	1.02936	1.25463	NHW
5.5	1.14405	1.03012	1.27058	NHW
0	1	1	1	CHW
0.1	1.00266	0.971345	1.03499	CHW
0.2	1.00533	0.943851	1.07082	CHW
0.3	1.00801	0.917794	1.10709	CHW
0.4	1.01069	0.89342	1.14335	CHW
0.5	1.01337	0.870945	1.1791	CHW
0.6	1.01606	0.850562	1.21377	CHW
0.7	1.01875	0.832449	1.24675	CHW
0.8	1.02145	0.816774	1.27741	CHW
0.9	1.02414	0.803652	1.30512	CHW
1	1.02684	0.792958	1.3297	CHW
1.1	1.02954	0.784503	1.35112	CHW
1.2	1.03226	0.778123	1.3694	CHW
1.3	1.03499	0.773676	1.38456	CHW
1.4	1.03773	0.771032	1.39669	CHW
1.5	1.0405	0.77008	1.40588	CHW
1.6	1.04329	0.77072	1.41225	CHW
1.7	1.0461	0.772859	1.41595	CHW
1.8	1.04895	0.776416	1.41714	CHW
1.9	1.05183	0.781314	1.416	CHW
2	1.05474	0.787481	1.41271	CHW
2.1	1.0577	0.794848	1.40747	CHW
2.2	1.0607	0.803349	1.40048	CHW
2.3	1.06374	0.812918	1.39196	CHW
2.4	1.06684	0.823487	1.38211	CHW
2.5	1.06999	0.834989	1.37114	CHW
2.6	1.0732	0.847352	1.35926	CHW
2.7	1.07648	0.860501	1.34666	CHW
2.8	1.07982	0.874354	1.33356	CHW
2.9	1.08323	0.888823	1.32015	CHW
3	1.08671	0.903814	1.30662	CHW
3.1	1.09027	0.919221	1.29315	CHW
3.2	1.09391	0.934929	1.27993	CHW
3.3	1.09764	0.95081	1.26715	CHW
3.4	1.10146	0.966722	1.25498	CHW
3.5	1.10537	0.982509	1.2436	CHW
3.6	1.10938	0.997993	1.23321	CHW
3.7	1.1135	1.01298	1.22399	CHW
3.8	1.11772	1.02727	1.21614	CHW
3.9	1.12205	1.04062	1.20986	CHW
4	1.1265	1.05284	1.20532	CHW
4.1	1.13108	1.06374	1.20268	CHW
4.2	1.13577	1.07325	1.20194	CHW
4.3	1.14059	1.08141	1.20301	CHW
4.4	1.14552	1.08833	1.20573	CHW
4.5	1.15058	1.09417	1.20989	CHW
4.6	1.15575	1.09914	1.21528	CHW
4.7	1.16104	1.10342	1.22168	CHW
4.8	1.16645	1.10715	1.22893	CHW
4.9	1.17197	1.11044	1.23691	CHW
5	1.1776	1.11335	1.24557	CHW
5.1	1.18335	1.11588	1.25489	CHW
5.2	1.1892	1.11802	1.26492	CHW
5.3	1.19517	1.11972	1.2757	CHW
5.4	1.20124	1.12092	1.28731	CHW
5.5	1.20742	1.12158	1.29982	CHW
5.6	1.2137	1.12164	1.31331	CHW
5.7	1.22008	1.12108	1.32783	CHW
5.79759	1.22641	1.1199	1.34305	CHW
5.8	1.22656	1.11986	1.34344	CHW
5.9	1.23315	1.11798	1.36018	CHW
6	1.23983	1.11544	1.3781	CHW
6.1	1.24661	1.11225	1.3972	CHW
6.2	1.25349	1.10844	1.41751	CHW
6.3	1.26045	1.10403	1.43904	CHW
6.4	1.26751	1.09904	1.4618	CHW
6.41511	1.26859	1.09824	1.46535	CHW
6.5	1.27466	1.09353	1.48579	CHW
6.6	1.28189	1.08752	1.51101	CHW
6.7	1.28921	1.08105	1.53746	CHW
6.8	1.29662	1.07417	1.56514	CHW
6.9	1.3041	1.06691	1.59404	CHW
7	1.31167	1.0593	1.62416	CHW
7.1	1.31931	1.0514	1.65549	CHW
7.2	1.32703	1.04323	1.68803	CHW
7.7282	1.36894	0.99713	1.8794	CHW
