# Supplementary material for: Nonlinear exposure-response associations of daytime, nighttime, and day-night compound heatwaves with mortality amid climate change
Source: Nat Commun. 2025 Jan 14;16:635. doi: 10.1038/s41467-025-56067-7 (PMC11729900; doi:10.1038/s41467-025-56067-7)
Supplement: Supplementary file 4 — Source Data [file 41467_2025_56067_MOESM4_ESM.zip › Source Data/Source Data Figure 3.xls]

## Sheet: Figure 3a
CEHWI	RR	RRL	RRH	HW
0	1	1	1	DHW
0.1	1.02379	1.01346	1.03423	DHW
0.2	1.04353	1.02418	1.06325	DHW
0.3	1.058	1.03143	1.08526	DHW
0.4	1.06764	1.03555	1.10073	DHW
0.5	1.07297	1.0369	1.11029	DHW
0.6	1.07457	1.03587	1.11471	DHW
0.7	1.07309	1.03293	1.11482	DHW
0.8	1.06921	1.02853	1.11149	DHW
0.9	1.06359	1.0232	1.10557	DHW
1	1.05691	1.01745	1.0979	DHW
1.1	1.04984	1.01185	1.08926	DHW
1.2	1.04303	1.00697	1.08038	DHW
1.3	1.03711	1.00338	1.07197	DHW
1.35929	1.03427	1.00207	1.06749	DHW
1.4	1.03269	1.00159	1.06475	DHW
1.5	1.03039	1.00203	1.05955	DHW
1.6	1.03083	1.00481	1.05752	DHW
1.63575	1.03177	1.00631	1.05787	DHW
1.7	1.03464	1.00952	1.06038	DHW
1.8	1.0425	1.01527	1.07046	DHW
1.9	1.05516	1.02158	1.08985	DHW
2	1.07344	1.02899	1.11981	DHW
2.05583	1.08644	1.034	1.14154	DHW
2.1	1.09823	1.03851	1.16138	DHW
2.2	1.12816	1.04952	1.21269	DHW
0	1	1	1	NHW
0.1	1.00459	0.998099	1.01113	NHW
0.2	1.00908	0.996319	1.022	NHW
0.3	1.01333	0.994777	1.03222	NHW
0.4	1.0172	0.993576	1.0414	NHW
0.5	1.02058	0.992812	1.04913	NHW
0.6	1.02332	0.992553	1.05504	NHW
0.7	1.02528	0.99282	1.05881	NHW
0.8	1.02643	0.993511	1.06045	NHW
0.9	1.02694	0.994363	1.06059	NHW
1	1.02702	0.99511	1.05995	NHW
1.1	1.02686	0.995559	1.05915	NHW
1.2	1.02668	0.995668	1.05865	NHW
1.3	1.02667	0.995613	1.05869	NHW
1.4	1.027	0.995722	1.05925	NHW
1.5	1.02768	0.996222	1.06012	NHW
1.6	1.0287	0.997251	1.06113	NHW
1.7	1.03005	0.998899	1.06216	NHW
1.8	1.03172	1.00121	1.06315	NHW
1.9	1.0337	1.00421	1.06405	NHW
2	1.03598	1.00788	1.06486	NHW
2.1	1.03855	1.01219	1.0656	NHW
2.2	1.04141	1.01708	1.06633	NHW
2.3	1.04454	1.02241	1.06714	NHW
2.38495	1.04741	1.02715	1.06806	NHW
2.4	1.04793	1.02799	1.06826	NHW
2.5	1.05158	1.03347	1.07001	NHW
2.6	1.05547	1.03833	1.0729	NHW
2.7	1.0596	1.042	1.0775	NHW
2.79359	1.06367	1.04409	1.08362	NHW
2.8	1.06396	1.04419	1.0841	NHW
2.9	1.06853	1.04504	1.09256	NHW
3	1.07332	1.04487	1.10254	NHW
3.1	1.0783	1.04399	1.11374	NHW
3.2	1.08348	1.0426	1.12596	NHW
3.3	1.08883	1.04082	1.13906	NHW
3.4	1.09436	1.03875	1.15295	NHW
3.5	1.10005	1.03644	1.16757	NHW
3.6	1.10589	1.03393	1.18286	NHW
3.7	1.11187	1.03125	1.19879	NHW
3.8	1.11798	1.02844	1.21533	NHW
3.9	1.12422	1.02551	1.23243	NHW
3.90731	1.12468	1.02529	1.2337	NHW
4	1.13056	1.02248	1.25006	NHW
4.1	1.137	1.01938	1.26819	NHW
4.2	1.14353	1.01622	1.28679	NHW
4.3	1.15013	1.01301	1.30581	NHW
4.4	1.1568	1.00977	1.32523	NHW
4.5	1.16352	1.00652	1.345	NHW
0	1	1	1	CHW
0.1	1.00866	1.00426	1.01307	CHW
0.2	1.01726	1.00848	1.02611	CHW
0.3	1.02568	1.01262	1.0389	CHW
0.4	1.03378	1.01663	1.05123	CHW
0.5	1.04143	1.02044	1.06286	CHW
0.6	1.04849	1.02402	1.07354	CHW
0.7	1.0548	1.02729	1.08305	CHW
0.8	1.06033	1.03025	1.09128	CHW
0.9	1.06508	1.0329	1.09826	CHW
1	1.0691	1.03528	1.10403	CHW
1.1	1.07243	1.03738	1.10866	CHW
1.2	1.07509	1.03923	1.11219	CHW
1.3	1.07714	1.04086	1.11469	CHW
1.4	1.07861	1.04227	1.11622	CHW
1.5	1.07954	1.04348	1.11685	CHW
1.6	1.07999	1.04452	1.11665	CHW
1.7	1.07998	1.04541	1.1157	CHW
1.8	1.07958	1.04616	1.11407	CHW
1.9	1.07881	1.04678	1.11183	CHW
2	1.07774	1.0473	1.10906	CHW
2.1	1.0764	1.04774	1.10584	CHW
2.2	1.07484	1.04811	1.10226	CHW
2.3	1.07311	1.04841	1.09839	CHW
2.4	1.07124	1.04866	1.09432	CHW
2.5	1.0693	1.04885	1.09014	CHW
2.6	1.06731	1.04899	1.08596	CHW
2.7	1.06533	1.04903	1.08189	CHW
2.8	1.0634	1.04893	1.07808	CHW
2.9	1.06157	1.0486	1.0747	CHW
3	1.05987	1.04792	1.07196	CHW
3.1	1.05836	1.04679	1.07005	CHW
3.2	1.05706	1.04519	1.06908	CHW
3.3	1.05604	1.0432	1.06904	CHW
3.4	1.05533	1.04101	1.06984	CHW
3.5	1.05497	1.03882	1.07136	CHW
3.6	1.055	1.03679	1.07353	CHW
3.7	1.05548	1.03504	1.07632	CHW
3.8	1.05645	1.03367	1.07972	CHW
3.9	1.05794	1.03274	1.08376	CHW
4	1.06001	1.0323	1.08847	CHW
4.1	1.06271	1.03242	1.0939	CHW
4.2	1.06608	1.0331	1.10012	CHW
4.3	1.07018	1.0344	1.1072	CHW
4.4	1.07506	1.03632	1.11525	CHW
4.5	1.08077	1.03888	1.12435	CHW
4.6	1.08737	1.04209	1.13461	CHW
4.7	1.09492	1.04596	1.14617	CHW
4.8	1.1035	1.0505	1.15916	CHW
4.9	1.11316	1.05571	1.17373	CHW
5	1.12398	1.06159	1.19004	CHW
5.0682	1.13207	1.06598	1.20225	CHW
5.1	1.13605	1.06814	1.20827	CHW
5.2	1.14944	1.07538	1.2286	CHW
5.3	1.16425	1.0833	1.25125	CHW
5.4	1.18058	1.09193	1.27643	CHW
5.5	1.19854	1.10127	1.30439	CHW
5.52892	1.20405	1.10411	1.31304	CHW
5.6	1.21824	1.11136	1.33541	CHW
5.7	1.23982	1.1222	1.36976	CHW
5.8	1.26341	1.13383	1.40779	CHW
5.9	1.28916	1.14629	1.44983	CHW
6	1.31707	1.15951	1.49604	CHW
6.0756	1.33951	1.16993	1.53368	CHW
6.1	1.34699	1.17336	1.54631	CHW
6.2	1.37874	1.18772	1.60047	CHW
6.3	1.41212	1.20248	1.6583	CHW
6.4	1.44691	1.21751	1.71953	CHW
6.5	1.48286	1.2327	1.78379	CHW

## Sheet: Figure 3b
CEHWI	RR	RRL	RRH	HW
0	1	1	1	DHW
0.1	1.01283	1.00658	1.01911	DHW
0.2	1.02577	1.01318	1.03851	DHW
0.3	1.03878	1.0198	1.05811	DHW
0.4	1.0518	1.0264	1.07783	DHW
0.5	1.06479	1.03298	1.09757	DHW
0.6	1.07767	1.03952	1.11723	DHW
0.7	1.0904	1.04598	1.13671	DHW
0.8	1.10292	1.05236	1.1559	DHW
0.9	1.11515	1.05864	1.17468	DHW
1	1.12704	1.06478	1.19294	DHW
1.1	1.13851	1.07076	1.21054	DHW
1.2	1.14949	1.07656	1.22736	DHW
1.3	1.15992	1.08215	1.24327	DHW
1.39283	1.16903	1.08712	1.25711	DHW
1.4	1.16971	1.0875	1.25814	DHW
1.5	1.1788	1.09256	1.27185	DHW
1.6	1.18712	1.09732	1.28427	DHW
1.7	1.19458	1.10171	1.29528	DHW
1.75998	1.19862	1.10416	1.30116	DHW
1.8	1.20112	1.1057	1.30476	DHW
1.9	1.20665	1.10923	1.31263	DHW
2	1.21112	1.11224	1.31878	DHW
2.1	1.21444	1.11465	1.32317	DHW
2.2	1.21656	1.11637	1.32573	DHW
2.28282	1.21735	1.11721	1.32647	DHW
2.3	1.2174	1.1173	1.32647	DHW
2.4	1.21691	1.11731	1.32539	DHW
0	1	1	1	NHW
0.1	0.989482	0.941067	1.04039	NHW
0.2	0.979985	0.88898	1.08031	NHW
0.3	0.972385	0.846165	1.11743	NHW
0.4	0.967498	0.814429	1.14934	NHW
0.5	0.965522	0.793349	1.17506	NHW
0.6	0.966201	0.781232	1.19496	NHW
0.7	0.969289	0.776729	1.20959	NHW
0.8	0.974558	0.778751	1.2196	NHW
0.9	0.98179	0.786381	1.22576	NHW
1	0.99077	0.798801	1.22887	NHW
1.1	1.00129	0.815241	1.22979	NHW
1.2	1.01313	0.834937	1.22935	NHW
1.3	1.02607	0.857108	1.22834	NHW
1.4	1.03988	0.880962	1.22747	NHW
1.5	1.05432	0.90572	1.2273	NHW
1.6	1.06913	0.930678	1.22819	NHW
1.7	1.08405	0.955271	1.23019	NHW
1.8	1.09883	0.979121	1.23318	NHW
1.9	1.11344	1.00179	1.23753	NHW
1.92617	1.11724	1.00743	1.23902	NHW
2	1.12789	1.02235	1.24433	NHW
2.1	1.1422	1.03929	1.25529	NHW
2.2	1.15637	1.05085	1.27247	NHW
2.21936	1.1591	1.05235	1.27667	NHW
2.3	1.17042	1.05585	1.29742	NHW
2.4	1.18437	1.05422	1.33059	NHW
2.5	1.19823	1.04684	1.37152	NHW
2.6	1.21203	1.03489	1.41948	NHW
2.7	1.22578	1.01946	1.47385	NHW
2.8187	1.24207	0.997817	1.54611	NHW
0	1	1	1	CHW
0.1	1.01256	0.994896	1.03053	CHW
0.2	1.0252	0.989961	1.0617	CHW
0.3	1.03787	0.985336	1.0932	CHW
0.4	1.05048	0.981158	1.1247	CHW
0.5	1.06296	0.977562	1.15581	CHW
0.6	1.07522	0.974681	1.18614	CHW
0.7	1.08719	0.972646	1.21523	CHW
0.8	1.0988	0.97155	1.24272	CHW
0.9	1.11003	0.971368	1.26849	CHW
1	1.12089	0.972057	1.29251	CHW
1.1	1.13136	0.973578	1.31472	CHW
1.2	1.14146	0.975891	1.33512	CHW
1.3	1.15118	0.978957	1.3537	CHW
1.4	1.16052	0.982741	1.37046	CHW
1.5	1.16949	0.987206	1.38543	CHW
1.6	1.17809	0.992316	1.39863	CHW
1.7	1.18631	0.998034	1.41011	CHW
1.8	1.19418	1.00432	1.41993	CHW
1.9	1.20169	1.01115	1.42814	CHW
2	1.20885	1.01847	1.43482	CHW
2.1	1.21566	1.02624	1.44005	CHW
2.2	1.22213	1.03442	1.44391	CHW
2.3	1.22828	1.04296	1.44652	CHW
2.4	1.2341	1.05182	1.44797	CHW
2.5	1.23961	1.06093	1.44838	CHW
2.6	1.24481	1.07023	1.44786	CHW
2.7	1.24972	1.07966	1.44655	CHW
2.8	1.25434	1.08915	1.44458	CHW
2.9	1.25869	1.0986	1.4421	CHW
3	1.26277	1.10792	1.43926	CHW
3.1	1.2666	1.11701	1.43623	CHW
3.2	1.27019	1.12575	1.43317	CHW
3.3	1.27356	1.134	1.43028	CHW
3.4	1.2767	1.14163	1.42775	CHW
3.5	1.27964	1.1485	1.42576	CHW
3.6	1.28239	1.15445	1.42451	CHW
3.7	1.28496	1.15935	1.42418	CHW
3.8	1.28736	1.16309	1.42492	CHW
3.9	1.28961	1.16559	1.42683	CHW
4	1.29172	1.16682	1.42999	CHW
4.1	1.29371	1.1668	1.43442	CHW
4.2	1.29558	1.16557	1.44009	CHW
4.3	1.29735	1.16323	1.44693	CHW
4.4	1.29903	1.15989	1.45487	CHW
4.5	1.30065	1.15568	1.46381	CHW
4.6	1.30221	1.15071	1.47365	CHW
4.7	1.30372	1.14509	1.48433	CHW
4.8	1.3052	1.13892	1.49577	CHW
4.9	1.30667	1.13227	1.50794	CHW
5	1.30814	1.1252	1.52083	CHW
5.1	1.30962	1.11775	1.53444	CHW
5.2	1.31113	1.10993	1.54881	CHW
5.3	1.31269	1.10176	1.564	CHW
5.4	1.31429	1.09321	1.58008	CHW
5.5	1.31597	1.08427	1.59718	CHW
5.5304	1.3165	1.08147	1.6026	CHW
5.6	1.31774	1.07491	1.61543	CHW
5.7	1.31961	1.06506	1.63498	CHW
5.79988	1.32159	1.0547	1.656	CHW
5.8	1.32159	1.05469	1.65603	CHW
5.9	1.3237	1.04373	1.67878	CHW
6	1.32596	1.03211	1.70346	CHW
6.1	1.32838	1.01979	1.73035	CHW
6.21579	1.3314	1.00455	1.7646	CHW

## Sheet: Figure 3c
CEHWI	RR	RRL	RRH	HW
0	1	1	1	DHW
0.1	1.03818	1.00435	1.07314	DHW
0.2	1.06829	1.00751	1.13274	DHW
0.3	1.08817	1.0093	1.1732	DHW
0.4	1.09885	1.00989	1.19566	DHW
0.5	1.10173	1.00943	1.20247	DHW
0.6	1.09841	1.00807	1.19684	DHW
0.7	1.09058	1.00588	1.1824	DHW
0.8	1.07997	1.00288	1.16297	DHW
0.9	1.06827	0.999088	1.14224	DHW
1	1.05711	0.994627	1.12352	DHW
1.1	1.04807	0.990089	1.10945	DHW
1.2	1.04266	0.986844	1.10164	DHW
1.3	1.0424	0.986973	1.10094	DHW
1.35879	1.04528	0.9895	1.10421	DHW
1.4	1.04884	0.992539	1.10833	DHW
1.5	1.06255	1.00315	1.12546	DHW
1.6	1.08283	1.01562	1.1545	DHW
1.61856	1.08726	1.0179	1.16136	DHW
1.7	1.10897	1.02736	1.19706	DHW
1.8	1.14024	1.03748	1.25317	DHW
1.9	1.17587	1.0461	1.32173	DHW
1.97414	1.2046	1.0517	1.37972	DHW
2	1.215	1.05353	1.40123	DHW
2.1	1.25669	1.05996	1.48992	DHW
0	1	1	1	NHW
0.1	1.00871	0.996496	1.02108	NHW
0.2	1.01718	0.993275	1.04166	NHW
0.3	1.02507	0.990603	1.06075	NHW
0.4	1.03206	0.988737	1.07728	NHW
0.5	1.03778	0.987924	1.09016	NHW
0.6	1.0419	0.988392	1.09831	NHW
0.7	1.04407	0.990326	1.10073	NHW
0.8	1.04412	0.993693	1.0971	NHW
0.9	1.04251	0.997896	1.08911	NHW
1	1.03984	1.00204	1.07907	NHW
1.1	1.03673	1.00496	1.0695	NHW
1.2	1.03376	1.00545	1.06286	NHW
1.3	1.03152	1.00348	1.06034	NHW
1.4	1.03048	1.00084	1.06101	NHW
1.5	1.03068	0.999067	1.06328	NHW
1.6	1.03202	0.998827	1.06632	NHW
1.7	1.03446	1.0002	1.06989	NHW
1.8	1.03792	1.00294	1.07411	NHW
1.9	1.04234	1.00653	1.07942	NHW
2	1.04765	1.0103	1.08639	NHW
2.07733	1.05235	1.01289	1.09334	NHW
2.1	1.05381	1.01355	1.09567	NHW
2.2	1.06075	1.01573	1.10776	NHW
2.3	1.0684	1.0166	1.12284	NHW
2.35265	1.0727	1.01654	1.13197	NHW
2.4	1.07672	1.01619	1.14085	NHW
2.5	1.08563	1.01466	1.16156	NHW
2.6	1.09507	1.01222	1.18471	NHW
2.7	1.10499	1.00906	1.21004	NHW
2.75555	1.11067	1.00705	1.22497	NHW
2.8	1.11531	1.00533	1.23731	NHW
2.9	1.12595	1.00117	1.26629	NHW
3	1.13687	0.99671	1.29673	NHW
3.1	1.14796	0.992037	1.32839	NHW
0	1	1	1	CHW
0.1	1.01364	1.00933	1.01797	CHW
0.2	1.02745	1.01873	1.03624	CHW
0.3	1.04141	1.0282	1.0548	CHW
0.4	1.05552	1.03772	1.07362	CHW
0.5	1.06974	1.04729	1.09268	CHW
0.6	1.08407	1.05689	1.11196	CHW
0.7	1.09849	1.0665	1.13144	CHW
0.8	1.11298	1.07613	1.1511	CHW
0.9	1.12751	1.08574	1.17089	CHW
1	1.14207	1.09534	1.1908	CHW
1.1	1.15664	1.1049	1.2108	CHW
1.2	1.17118	1.11441	1.23084	CHW
1.3	1.18568	1.12386	1.2509	CHW
1.4	1.20011	1.13323	1.27094	CHW
1.5	1.21445	1.14251	1.29091	CHW
1.6	1.22866	1.15168	1.31079	CHW
1.7	1.24272	1.16072	1.33052	CHW
1.8	1.25661	1.16961	1.35007	CHW
1.9	1.27028	1.17835	1.36938	CHW
2	1.28371	1.18691	1.38841	CHW
2.1	1.29688	1.19527	1.40712	CHW
2.2	1.30973	1.20342	1.42544	CHW
2.3	1.32226	1.21134	1.44333	CHW
2.4	1.33441	1.219	1.46074	CHW
2.5	1.34616	1.2264	1.47761	CHW
2.6	1.35748	1.23352	1.4939	CHW
2.7	1.36836	1.24034	1.50958	CHW
2.8	1.37878	1.24688	1.52464	CHW
2.9	1.38876	1.25312	1.53907	CHW
3	1.39828	1.25908	1.55287	CHW
3.1	1.40734	1.26474	1.56602	CHW
3.2	1.41594	1.27012	1.57851	CHW
3.3	1.42408	1.2752	1.59034	CHW
3.4	1.43176	1.27999	1.60151	CHW
3.5	1.43897	1.2845	1.61201	CHW
3.6	1.44572	1.28872	1.62184	CHW
3.7	1.452	1.29266	1.63099	CHW
3.8	1.45783	1.29631	1.63947	CHW
3.9	1.4632	1.29968	1.64728	CHW
4	1.4681	1.30278	1.65442	CHW
4.1	1.47256	1.30559	1.66088	CHW
4.2	1.47657	1.30813	1.66668	CHW
4.22824	1.47762	1.3088	1.6682	CHW
4.3	1.48013	1.31041	1.67182	CHW
4.4	1.48324	1.31241	1.67631	CHW
4.5	1.48593	1.31415	1.68015	CHW
4.53146	1.48668	1.31465	1.68122	CHW
4.6	1.48818	1.31563	1.68335	CHW
4.7	1.49	1.31686	1.68591	CHW
4.8	1.49141	1.31783	1.68785	CHW
4.9	1.4924	1.31855	1.68918	CHW
4.97502	1.49288	1.31893	1.68978	CHW
5	1.49299	1.31903	1.6899	CHW
5.1	1.49318	1.31926	1.69003	CHW
5.2	1.49299	1.31926	1.68959	CHW

## Sheet: Figure 3d
CEHWI	RR	RRL	RRH	HW
0	1	1	1	DHW
0.1	1.00552	0.977486	1.03436	DHW
0.2	1.01131	0.956793	1.06893	DHW
0.3	1.01761	0.939116	1.10266	DHW
0.4	1.02467	0.925564	1.13439	DHW
0.5	1.03275	0.917209	1.16285	DHW
0.6	1.04212	0.915128	1.18674	DHW
0.7	1.05306	0.920457	1.20477	DHW
0.8	1.06585	0.93433	1.21588	DHW
0.9	1.08047	0.956577	1.22041	DHW
1	1.09669	0.985842	1.22	DHW
1.1	1.11426	1.01988	1.21737	DHW
1.19613	1.13218	1.05285	1.21749	DHW
1.2	1.13292	1.05408	1.21766	DHW
1.3	1.1524	1.07927	1.23049	DHW
1.4	1.17239	1.08667	1.26488	DHW
1.49419	1.19141	1.07983	1.31452	DHW
1.5	1.19258	1.07913	1.31796	DHW
1.6	1.21262	1.06407	1.38191	DHW
1.7	1.23215	1.0461	1.4513	DHW
1.8	1.25078	1.02763	1.52238	DHW
1.9	1.2681	1.01017	1.59189	DHW
1.9815	1.28096	0.997405	1.64513	DHW
2	1.2837	0.994746	1.65658	DHW
2.1	1.29725	0.981975	1.71376	DHW
2.2	1.30876	0.971824	1.76251	DHW
0	1	1	1	NHW
0.1	1.0138	0.996288	1.03161	NHW
0.2	1.02754	0.992622	1.06369	NHW
0.3	1.04097	0.989032	1.09564	NHW
0.4	1.05383	0.98555	1.12683	NHW
0.5	1.06582	0.982203	1.15656	NHW
0.6	1.07667	0.979021	1.18406	NHW
0.7	1.08608	0.976028	1.20854	NHW
0.8	1.09394	0.973239	1.22962	NHW
0.9	1.10031	0.970657	1.24729	NHW
1	1.10526	0.968284	1.26162	NHW
1.1	1.10888	0.966123	1.27272	NHW
1.2	1.11124	0.964177	1.28072	NHW
1.3	1.11243	0.962449	1.28579	NHW
1.4	1.11256	0.96094	1.28811	NHW
1.5	1.11173	0.959654	1.2879	NHW
1.6	1.11003	0.958593	1.28538	NHW
1.7	1.10756	0.957758	1.2808	NHW
1.8	1.10444	0.957153	1.27439	NHW
1.9	1.10076	0.956779	1.26642	NHW
2	1.09664	0.956638	1.25712	NHW
2.1	1.09216	0.956731	1.24676	NHW
2.2	1.08744	0.957061	1.23558	NHW
2.3	1.08257	0.957629	1.22381	NHW
2.4	1.07765	0.958436	1.2117	NHW
2.5	1.07279	0.959483	1.19947	NHW
2.6	1.06806	0.960773	1.18734	NHW
2.7	1.06358	0.962309	1.17551	NHW
2.8	1.05942	0.964094	1.16418	NHW
2.9	1.05569	0.966134	1.15355	NHW
3	1.05246	0.96844	1.14378	NHW
3.1	1.04984	0.971028	1.13505	NHW
3.2	1.0479	0.973922	1.1275	NHW
3.3	1.04674	0.977155	1.12129	NHW
3.4	1.04646	0.980777	1.11653	NHW
3.5	1.04713	0.98485	1.11335	NHW
3.6	1.04886	0.989454	1.11184	NHW
3.7	1.05175	0.994681	1.11209	NHW
3.8	1.0559	1.00063	1.11423	NHW
3.87011	1.05962	1.00528	1.1169	NHW
3.9	1.06142	1.0074	1.11835	NHW
4	1.06837	1.015	1.12455	NHW
4.1	1.07668	1.02333	1.13283	NHW
4.2	1.08632	1.03224	1.14323	NHW
4.3	1.0972	1.04157	1.15581	NHW
4.4	1.1093	1.05117	1.17064	NHW
4.43647	1.114	1.05471	1.17661	NHW
4.5	1.12254	1.0609	1.18776	NHW
4.6	1.13687	1.07067	1.20717	NHW
4.7	1.15224	1.08041	1.22884	NHW
4.8	1.16858	1.0901	1.25271	NHW
4.9	1.18584	1.09973	1.27869	NHW
5	1.20395	1.1093	1.30667	NHW
5.1	1.22283	1.11882	1.33652	NHW
5.16533	1.23556	1.12501	1.35697	NHW
5.2	1.24242	1.12829	1.36811	NHW
5.3	1.26264	1.1377	1.40129	NHW
5.4	1.2834	1.14707	1.43593	NHW
5.5	1.3046	1.15637	1.47183	NHW
0	1	1	1	CHW
0.1	0.994364	0.973384	1.0158	CHW
0.2	0.988773	0.94758	1.03176	CHW
0.3	0.983243	0.922664	1.0478	CHW
0.4	0.977787	0.898698	1.06383	CHW
0.5	0.972417	0.87574	1.07977	CHW
0.6	0.967147	0.853838	1.09549	CHW
0.7	0.961991	0.833033	1.11091	CHW
0.8	0.956959	0.81336	1.12591	CHW
0.9	0.952065	0.794849	1.14038	CHW
1	0.94732	0.777529	1.15419	CHW
1.1	0.942736	0.761421	1.16723	CHW
1.2	0.938324	0.746548	1.17936	CHW
1.3	0.934097	0.732931	1.19048	CHW
1.4	0.930065	0.720589	1.20044	CHW
1.5	0.92624	0.709543	1.20912	CHW
1.6	0.922632	0.699816	1.21639	CHW
1.7	0.919252	0.691434	1.22213	CHW
1.8	0.916112	0.684424	1.22623	CHW
1.9	0.913222	0.678821	1.22856	CHW
2	0.910594	0.674663	1.22903	CHW
2.1	0.908238	0.671995	1.22753	CHW
2.2	0.906165	0.67087	1.22398	CHW
2.3	0.904387	0.671351	1.21831	CHW
2.4	0.902915	0.673509	1.21046	CHW
2.5	0.901761	0.677428	1.20038	CHW
2.6	0.900937	0.683202	1.18806	CHW
2.7	0.900458	0.690924	1.17354	CHW
2.8	0.900363	0.700545	1.15717	CHW
2.9	0.900707	0.711939	1.13952	CHW
3	0.901543	0.724976	1.12111	CHW
3.1	0.902928	0.739518	1.10245	CHW
3.2	0.904918	0.755412	1.08401	CHW
3.3	0.907572	0.772482	1.06629	CHW
3.4	0.91095	0.790518	1.04973	CHW
3.5	0.915115	0.809258	1.03482	CHW
3.6	0.920133	0.828372	1.02206	CHW
3.7	0.926073	0.847426	1.01202	CHW
3.8	0.933008	0.865859	1.00537	CHW
3.9	0.941017	0.883	1.00285	CHW
4	0.950184	0.898237	1.00513	CHW
4.1	0.960582	0.911385	1.01244	CHW
4.2	0.972231	0.922847	1.02426	CHW
4.3	0.985134	0.933407	1.03973	CHW
4.4	0.999302	0.943872	1.05799	CHW
4.5	1.01474	0.954824	1.07842	CHW
4.6	1.03147	0.966586	1.10072	CHW
4.7	1.04951	0.979268	1.12479	CHW
4.8	1.06887	0.992832	1.15073	CHW
4.9	1.08957	1.00714	1.17874	CHW
5	1.11163	1.02199	1.20914	CHW
5.1	1.13509	1.03716	1.24226	CHW
5.2	1.15996	1.05242	1.27848	CHW
5.3	1.18626	1.06755	1.31817	CHW
5.4	1.21403	1.08239	1.36169	CHW
5.5	1.2433	1.0968	1.40937	CHW
5.6	1.27409	1.1107	1.46152	CHW
5.7	1.30643	1.12403	1.51842	CHW
5.7143	1.31118	1.12589	1.52697	CHW
5.8	1.34035	1.13678	1.58037	CHW
5.9	1.37587	1.14895	1.64762	CHW
6	1.41303	1.16054	1.72046	CHW
6.1	1.45185	1.17159	1.79916	CHW
6.1281	1.46306	1.1746	1.82237	CHW
6.2	1.49236	1.18212	1.88402	CHW
6.3	1.53457	1.19217	1.97532	CHW
6.4	1.57852	1.20178	2.07336	CHW
6.5	1.62421	1.21098	2.17846	CHW
6.6	1.67167	1.21981	2.2909	CHW
6.7	1.7209	1.22832	2.41101	CHW
6.8	1.77192	1.23654	2.53909	CHW
6.9	1.82472	1.24451	2.67543	CHW
6.95937	1.85691	1.24914	2.7604	CHW
7	1.87931	1.25227	2.82032	CHW
7.1	1.93568	1.25987	2.97402	CHW
7.2	1.99382	1.26732	3.13677	CHW
