# Supplementary material for: Nonlinear exposure-response associations of daytime, nighttime, and day-night compound heatwaves with mortality amid climate change
Source: Nat Commun. 2025 Jan 14;16:635. doi: 10.1038/s41467-025-56067-7 (PMC11729900; doi:10.1038/s41467-025-56067-7)
Supplement: Supplementary file 4 — Source Data [file 41467_2025_56067_MOESM4_ESM.zip › Source Data/Source Data Figure 4.xls]

## Sheet: Figure 4a
RR	RRL	RRH	HW
1.02165	1.00768	1.03582	DHW
1.02163	1.0077	1.03576	DHW
1.02161	1.00772	1.03569	DHW
1.02159	1.00774	1.03563	DHW
1.02157	1.00776	1.03557	DHW
1.02155	1.00778	1.03551	DHW
1.02153	1.0078	1.03545	DHW
1.02151	1.00782	1.03539	DHW
1.02149	1.00783	1.03533	DHW
1.02147	1.00785	1.03527	DHW
1.02145	1.00786	1.03522	DHW
1.02143	1.00788	1.03516	DHW
1.02141	1.00789	1.03511	DHW
1.02139	1.0079	1.03505	DHW
1.02137	1.00791	1.035	DHW
1.02134	1.00792	1.03495	DHW
1.02132	1.00793	1.0349	DHW
1.0213	1.00794	1.03485	DHW
1.02128	1.00794	1.0348	DHW
1.02126	1.00795	1.03475	DHW
1.02124	1.00795	1.03471	DHW
1.02122	1.00796	1.03466	DHW
1.0212	1.00796	1.03462	DHW
1.02118	1.00796	1.03457	DHW
1.02116	1.00796	1.03453	DHW
1.02114	1.00796	1.03449	DHW
1.02112	1.00796	1.03445	DHW
1.0211	1.00796	1.03441	DHW
1.02108	1.00796	1.03437	DHW
1.02106	1.00795	1.03433	DHW
1.02104	1.00795	1.0343	DHW
1.02102	1.00794	1.03426	DHW
1.02099	1.00793	1.03423	DHW
1.02097	1.00792	1.03419	DHW
1.02095	1.00791	1.03416	DHW
1.02093	1.0079	1.03413	DHW
1.02091	1.00789	1.0341	DHW
1.02089	1.00788	1.03407	DHW
1.02087	1.00787	1.03404	DHW
1.02085	1.00785	1.03401	DHW
1.02083	1.00783	1.03399	DHW
1.02081	1.00782	1.03396	DHW
1.02079	1.0078	1.03394	DHW
1.02076	1.00778	1.03391	DHW
1.02074	1.00776	1.03389	DHW
1.02072	1.00774	1.03387	DHW
1.0207	1.00772	1.03385	DHW
1.02068	1.0077	1.03383	DHW
1.02066	1.00767	1.03381	DHW
1.02064	1.00765	1.03379	DHW
1.02062	1.00762	1.03378	DHW
1.0206	1.0076	1.03376	DHW
1.02057	1.00757	1.03375	DHW
1.02055	1.00754	1.03373	DHW
1.02053	1.00751	1.03372	DHW
1.02051	1.00748	1.03371	DHW
1.02049	1.00745	1.03369	DHW
1.02047	1.00742	1.03368	DHW
1.02045	1.00739	1.03367	DHW
1.02042	1.00735	1.03367	DHW
1.0204	1.00732	1.03366	DHW
1.02038	1.00728	1.03365	DHW
1.02036	1.00725	1.03364	DHW
1.02034	1.00721	1.03364	DHW
1.02032	1.00717	1.03363	DHW
1.02029	1.00713	1.03363	DHW
1.02027	1.00709	1.03362	DHW
1.02025	1.00705	1.03362	DHW
1.02023	1.00701	1.03362	DHW
1.02021	1.00697	1.03362	DHW
1.02018	1.00692	1.03362	DHW
1.02016	1.00688	1.03362	DHW
1.02014	1.00684	1.03362	DHW
1.02012	1.00679	1.03362	DHW
1.0201	1.00674	1.03362	DHW
1.02007	1.0067	1.03363	DHW
1.02005	1.00665	1.03363	DHW
1.02003	1.0066	1.03363	DHW
1.02001	1.00655	1.03364	DHW
1.01998	1.0065	1.03364	DHW
1.01996	1.00645	1.03365	DHW
1.01994	1.0064	1.03366	DHW
1.01992	1.00635	1.03366	DHW
1.01989	1.0063	1.03367	DHW
1.01987	1.00625	1.03368	DHW
1.01985	1.00619	1.03369	DHW
1.01982	1.00614	1.0337	DHW
1.0198	1.00609	1.0337	DHW
1.01978	1.00603	1.03371	DHW
1.01976	1.00598	1.03373	DHW
1.01973	1.00592	1.03374	DHW
1.01971	1.00586	1.03375	DHW
1.01969	1.00581	1.03376	DHW
1.01966	1.00575	1.03377	DHW
1.01964	1.00569	1.03378	DHW
1.01962	1.00563	1.0338	DHW
1.01959	1.00557	1.03381	DHW
1.01957	1.00551	1.03382	DHW
1.01955	1.00545	1.03383	DHW
1.01952	1.00539	1.03385	DHW
1.0195	1.00533	1.03386	DHW
1.01947	1.00527	1.03388	DHW
1.01945	1.00521	1.03389	DHW
1.01943	1.00515	1.03391	DHW
1.0194	1.00509	1.03392	DHW
1.01938	1.00503	1.03394	DHW
1.01935	1.00496	1.03395	DHW
1.01933	1.0049	1.03397	DHW
1.01931	1.00484	1.03398	DHW
1.01928	1.00477	1.034	DHW
1.01926	1.00471	1.03402	DHW
1.01923	1.00465	1.03403	DHW
1.01921	1.00458	1.03405	DHW
1.01918	1.00452	1.03406	DHW
1.01916	1.00445	1.03408	DHW
1.01913	1.00439	1.0341	DHW
1.01911	1.00432	1.03411	DHW
1.01908	1.00426	1.03413	DHW
1.01906	1.00419	1.03415	DHW
1.01903	1.00413	1.03416	DHW
1.01901	1.00406	1.03418	DHW
1.01898	1.00399	1.0342	DHW
1.01896	1.00393	1.03421	DHW
1.01893	1.00386	1.03423	DHW
1.01891	1.0038	1.03425	DHW
1.01888	1.00373	1.03426	DHW
1.01886	1.00366	1.03428	DHW
1.01883	1.0036	1.0343	DHW
1.01881	1.00353	1.03431	DHW
1.01878	1.00346	1.03433	DHW
1.01875	1.0034	1.03434	DHW
1.01873	1.00333	1.03436	DHW
1.0187	1.00326	1.03438	DHW
1.01867	1.0032	1.03439	DHW
1.01865	1.00313	1.03441	DHW
1.01862	1.00306	1.03442	DHW
1.0186	1.003	1.03444	DHW
1.01857	1.00293	1.03445	DHW
1.01854	1.00286	1.03447	DHW
1.01852	1.0028	1.03448	DHW
1.01849	1.00273	1.03449	DHW
1.01846	1.00266	1.03451	DHW
1.01843	1.0026	1.03452	DHW
1.01841	1.00253	1.03453	DHW
1.01838	1.00246	1.03455	DHW
1.01835	1.0024	1.03456	DHW
1.01833	1.00233	1.03457	DHW
1.0183	1.00227	1.03458	DHW
1.01827	1.0022	1.0346	DHW
1.01824	1.00214	1.03461	DHW
1.01821	1.00207	1.03462	DHW
1.01819	1.00201	1.03463	DHW
1.01816	1.00194	1.03464	DHW
1.01813	1.00188	1.03465	DHW
1.0181	1.00181	1.03466	DHW
1.01807	1.00175	1.03467	DHW
1.01805	1.00168	1.03468	DHW
1.01802	1.00162	1.03468	DHW
1.01799	1.00155	1.03469	DHW
1.01796	1.00149	1.0347	DHW
1.01793	1.00143	1.03471	DHW
1.0179	1.00136	1.03471	DHW
1.01787	1.0013	1.03472	DHW
1.01784	1.00124	1.03473	DHW
1.01781	1.00117	1.03473	DHW
1.01778	1.00111	1.03474	DHW
1.01776	1.00105	1.03474	DHW
1.01773	1.00099	1.03475	DHW
1.0177	1.00092	1.03475	DHW
1.01767	1.00086	1.03475	DHW
1.01764	1.0008	1.03476	DHW
1.01761	1.00074	1.03476	DHW
1.01758	1.00068	1.03476	DHW
1.01755	1.00062	1.03476	DHW
1.01752	1.00056	1.03476	DHW
1.01749	1.0005	1.03477	DHW
1.01746	1.00044	1.03477	DHW
1.01743	1.00038	1.03477	DHW
1.0174	1.00032	1.03477	DHW
1.01736	1.00026	1.03476	DHW
1.01733	1.0002	1.03476	DHW
1.0173	1.00014	1.03476	DHW
1.01727	1.00008	1.03476	DHW
1.01724	1.00002	1.03476	DHW
1.01721	0.999965	1.03475	DHW
1.01718	0.999908	1.03475	DHW
1.01715	0.99985	1.03475	DHW
1.01712	0.999793	1.03474	DHW
1.01709	0.999736	1.03474	DHW
1.01705	0.999679	1.03473	DHW
1.01702	0.999623	1.03472	DHW
1.01699	0.999567	1.03472	DHW
1.01696	0.999511	1.03471	DHW
1.01693	0.999456	1.0347	DHW
1.01689	0.9994	1.0347	DHW
1.01686	0.999345	1.03469	DHW
1.01683	0.999291	1.03468	DHW
1.0168	0.999236	1.03467	DHW
1.01677	0.999182	1.03466	DHW
1.01673	0.999128	1.03465	DHW
1.0167	0.999075	1.03464	DHW
1.01667	0.999022	1.03463	DHW
1.01664	0.998969	1.03462	DHW
1.0166	0.998916	1.0346	DHW
1.01657	0.998864	1.03459	DHW
1.01654	0.998812	1.03458	DHW
1.0165	0.99876	1.03456	DHW
1.01647	0.998708	1.03455	DHW
1.01644	0.998657	1.03454	DHW
1.01641	0.998606	1.03452	DHW
1.01637	0.998556	1.03451	DHW
1.01634	0.998505	1.03449	DHW
1.0163	0.998455	1.03447	DHW
1.01627	0.998406	1.03446	DHW
1.01624	0.998356	1.03444	DHW
1.0162	0.998307	1.03442	DHW
1.01617	0.998258	1.0344	DHW
1.01614	0.99821	1.03438	DHW
1.0161	0.998162	1.03437	DHW
1.01607	0.998114	1.03435	DHW
1.01603	0.998066	1.03433	DHW
1.016	0.998019	1.0343	DHW
1.01597	0.997972	1.03428	DHW
1.01593	0.997925	1.03426	DHW
1.0159	0.997879	1.03424	DHW
1.01586	0.997833	1.03422	DHW
1.01583	0.997787	1.03419	DHW
1.01579	0.997741	1.03417	DHW
1.01576	0.997696	1.03415	DHW
1.01572	0.997651	1.03412	DHW
1.01569	0.997607	1.0341	DHW
1.01565	0.997562	1.03407	DHW
1.01562	0.997518	1.03404	DHW
1.01558	0.997475	1.03402	DHW
1.01555	0.997431	1.03399	DHW
1.01551	0.997388	1.03396	DHW
1.01548	0.997346	1.03394	DHW
1.01544	0.997303	1.03391	DHW
1.0154	0.997261	1.03388	DHW
1.01537	0.997219	1.03385	DHW
1.01533	0.997177	1.03382	DHW
1.0153	0.997136	1.03379	DHW
1.01526	0.997095	1.03376	DHW
1.01523	0.997054	1.03373	DHW
1.01519	0.997014	1.0337	DHW
1.01515	0.996974	1.03366	DHW
1.01512	0.996934	1.03363	DHW
1.01508	0.996895	1.0336	DHW
1.01504	0.996856	1.03357	DHW
1.01501	0.996817	1.03353	DHW
1.01497	0.996778	1.0335	DHW
1.01493	0.99674	1.03346	DHW
1.0149	0.996702	1.03343	DHW
1.01486	0.996664	1.03339	DHW
1.01482	0.996627	1.03335	DHW
1.01479	0.996589	1.03332	DHW
1.01475	0.996553	1.03328	DHW
1.01471	0.996516	1.03324	DHW
1.01468	0.99648	1.03321	DHW
1.01464	0.996444	1.03317	DHW
1.0146	0.996408	1.03313	DHW
1.01456	0.996373	1.03309	DHW
1.01453	0.996338	1.03305	DHW
1.01449	0.996303	1.03301	DHW
1.01445	0.996268	1.03297	DHW
1.01441	0.996234	1.03293	DHW
1.01438	0.9962	1.03288	DHW
1.01434	0.996166	1.03284	DHW
1.0143	0.996133	1.0328	DHW
1.01426	0.9961	1.03276	DHW
1.01422	0.996067	1.03271	DHW
1.01419	0.996034	1.03267	DHW
1.01415	0.996002	1.03263	DHW
1.01411	0.99597	1.03258	DHW
1.01407	0.995938	1.03254	DHW
1.01403	0.995907	1.03249	DHW
1.014	0.995876	1.03244	DHW
1.01396	0.995845	1.0324	DHW
1.01392	0.995814	1.03235	DHW
1.01388	0.995784	1.0323	DHW
1.01384	0.995754	1.03226	DHW
1.0138	0.995724	1.03221	DHW
1.01376	0.995694	1.03216	DHW
1.01372	0.995665	1.03211	DHW
1.01369	0.995636	1.03206	DHW
1.01365	0.995607	1.03201	DHW
1.01361	0.995579	1.03196	DHW
1.01357	0.995551	1.03191	DHW
1.01353	0.995523	1.03186	DHW
1.01349	0.995495	1.03181	DHW
1.01345	0.995468	1.03176	DHW
1.01341	0.99544	1.03171	DHW
1.01337	0.995413	1.03165	DHW
1.01333	0.995387	1.0316	DHW
1.01329	0.99536	1.03155	DHW
1.01325	0.995334	1.03149	DHW
1.01321	0.995308	1.03144	DHW
1.01317	0.995283	1.03138	DHW
1.01313	0.995257	1.03133	DHW
1.01309	0.995232	1.03127	DHW
1.01305	0.995207	1.03122	DHW
1.01301	0.995182	1.03116	DHW
1.01297	0.995158	1.03111	DHW
1.01293	0.995134	1.03105	DHW
1.01289	0.99511	1.03099	DHW
1.01285	0.995086	1.03093	DHW
1.01281	0.995062	1.03088	DHW
1.01277	0.995039	1.03082	DHW
1.01273	0.995016	1.03076	DHW
1.01269	0.994993	1.0307	DHW
1.01265	0.994971	1.03064	DHW
1.01261	0.994949	1.03058	DHW
1.01257	0.994926	1.03052	DHW
1.01253	0.994905	1.03046	DHW
1.01249	0.994883	1.0304	DHW
1.01244	0.994862	1.03034	DHW
1.0124	0.99484	1.03028	DHW
1.01236	0.994819	1.03021	DHW
1.01232	0.994799	1.03015	DHW
1.01228	0.994778	1.03009	DHW
1.01224	0.994758	1.03003	DHW
1.0122	0.994738	1.02996	DHW
1.01216	0.994718	1.0299	DHW
1.01211	0.994698	1.02984	DHW
1.01207	0.994678	1.02977	DHW
1.01203	0.994659	1.02971	DHW
1.01199	0.99464	1.02964	DHW
1.01195	0.994621	1.02958	DHW
1.01191	0.994603	1.02951	DHW
1.01186	0.994584	1.02944	DHW
1.01182	0.994566	1.02938	DHW
1.01178	0.994548	1.02931	DHW
1.01174	0.99453	1.02925	DHW
1.0117	0.994512	1.02918	DHW
1.01165	0.994495	1.02911	DHW
1.01161	0.994477	1.02904	DHW
1.01157	0.99446	1.02897	DHW
1.01153	0.994443	1.02891	DHW
1.01149	0.994427	1.02884	DHW
1.01144	0.99441	1.02877	DHW
1.0114	0.994394	1.0287	DHW
1.01136	0.994377	1.02863	DHW
1.01132	0.994361	1.02856	DHW
1.01127	0.994345	1.02849	DHW
1.01123	0.99433	1.02842	DHW
1.01119	0.994314	1.02835	DHW
1.01115	0.994299	1.02828	DHW
1.0111	0.994284	1.02821	DHW
1.01106	0.994269	1.02813	DHW
1.01102	0.994254	1.02806	DHW
1.01097	0.994239	1.02799	DHW
1.01093	0.994224	1.02792	DHW
1.01089	0.99421	1.02784	DHW
1.01084	0.994196	1.02777	DHW
1.0108	0.994182	1.0277	DHW
1.01076	0.994168	1.02762	DHW
1.01071	0.994154	1.02755	DHW
1.01067	0.99414	1.02748	DHW
1.01063	0.994127	1.0274	DHW
1.01058	0.994113	1.02733	DHW
1.01054	0.9941	1.02725	DHW
1.0105	0.994087	1.02718	DHW
1.01045	0.994074	1.0271	DHW
1.01041	0.994061	1.02703	DHW
1.01037	0.994048	1.02695	DHW
1.01032	0.994035	1.02688	DHW
1.01028	0.994023	1.0268	DHW
1.01024	0.99401	1.02672	DHW
1.01019	0.993998	1.02665	DHW
1.01015	0.993986	1.02657	DHW
1.0101	0.993974	1.02649	DHW
1.01006	0.993962	1.02642	DHW
1.01002	0.99395	1.02634	DHW
1.00997	0.993938	1.02626	DHW
1.00993	0.993927	1.02618	DHW
1.00988	0.993915	1.02611	DHW
1.00984	0.993904	1.02603	DHW
1.00979	0.993892	1.02595	DHW
1.00975	0.993881	1.02587	DHW
1.00971	0.99387	1.02579	DHW
1.00966	0.993859	1.02571	DHW
1.00962	0.993848	1.02564	DHW
1.00957	0.993837	1.02556	DHW
1.00953	0.993826	1.02548	DHW
1.00948	0.993815	1.0254	DHW
1.00944	0.993804	1.02532	DHW
1.00939	0.993794	1.02524	DHW
1.00935	0.993783	1.02516	DHW
1.0093	0.993773	1.02508	DHW
1.00926	0.993762	1.025	DHW
1.00921	0.993752	1.02492	DHW
1.00917	0.993741	1.02484	DHW
1.00912	0.993731	1.02476	DHW
1.00908	0.993721	1.02467	DHW
1.00903	0.993711	1.02459	DHW
1.00899	0.9937	1.02451	DHW
1.00894	0.99369	1.02443	DHW
1.0089	0.99368	1.02435	DHW
1.00885	0.99367	1.02427	DHW
1.00881	0.99366	1.02419	DHW
1.00876	0.99365	1.0241	DHW
1.00872	0.99364	1.02402	DHW
1.00867	0.99363	1.02394	DHW
1.00863	0.99362	1.02386	DHW
1.00858	0.99361	1.02378	DHW
1.00854	0.9936	1.02369	DHW
1.00849	0.99359	1.02361	DHW
1.00844	0.99358	1.02353	DHW
1.0084	0.99357	1.02345	DHW
1.00835	0.99356	1.02337	DHW
1.00831	0.99355	1.02328	DHW
1.00826	0.99354	1.0232	DHW
1.00822	0.99353	1.02312	DHW
1.00817	0.99352	1.02304	DHW
1.00812	0.993509	1.02295	DHW
1.00808	0.993499	1.02287	DHW
1.00803	0.993489	1.02279	DHW
1.00799	0.993479	1.0227	DHW
1.00794	0.993469	1.02262	DHW
1.00789	0.993458	1.02254	DHW
1.00785	0.993448	1.02246	DHW
1.0078	0.993438	1.02237	DHW
1.00775	0.993427	1.02229	DHW
1.00771	0.993417	1.02221	DHW
1.00766	0.993406	1.02212	DHW
1.00762	0.993395	1.02204	DHW
1.00757	0.993385	1.02196	DHW
1.00752	0.993374	1.02187	DHW
1.00748	0.993363	1.02179	DHW
1.00743	0.993352	1.02171	DHW
1.00738	0.993341	1.02163	DHW
1.00734	0.99333	1.02154	DHW
1.00729	0.993318	1.02146	DHW
1.00724	0.993307	1.02138	DHW
1.0072	0.993296	1.02129	DHW
1.00715	0.993284	1.02121	DHW
1.0071	0.993272	1.02113	DHW
1.00706	0.99326	1.02105	DHW
1.00701	0.993249	1.02096	DHW
1.00696	0.993236	1.02088	DHW
1.00692	0.993224	1.0208	DHW
1.00687	0.993212	1.02072	DHW
1.00682	0.993199	1.02063	DHW
1.00678	0.993187	1.02055	DHW
1.00673	0.993174	1.02047	DHW
1.00668	0.993161	1.02039	DHW
1.00664	0.993148	1.02031	DHW
1.00659	0.993134	1.02022	DHW
1.00654	0.993121	1.02014	DHW
1.00649	0.993107	1.02006	DHW
1.00645	0.993094	1.01998	DHW
1.0064	0.99308	1.0199	DHW
1.00635	0.993065	1.01982	DHW
1.00631	0.993051	1.01974	DHW
1.00626	0.993036	1.01966	DHW
1.00621	0.993022	1.01958	DHW
1.00616	0.993006	1.0195	DHW
1.00612	0.992991	1.01942	DHW
1.00607	0.992976	1.01933	DHW
1.00602	0.99296	1.01925	DHW
1.00597	0.992944	1.01918	DHW
1.00593	0.992928	1.0191	DHW
1.00588	0.992912	1.01902	DHW
1.00583	0.992895	1.01894	DHW
1.00578	0.992878	1.01886	DHW
1.00574	0.992861	1.01878	DHW
1.00569	0.992843	1.0187	DHW
1.00564	0.992826	1.01862	DHW
1.00559	0.992808	1.01854	DHW
1.00555	0.99279	1.01847	DHW
1.0055	0.992771	1.01839	DHW
1.00545	0.992752	1.01831	DHW
1.0054	0.992733	1.01823	DHW
1.00536	0.992714	1.01816	DHW
1.00531	0.992694	1.01808	DHW
1.00526	0.992674	1.018	DHW
1.00521	0.992654	1.01793	DHW
1.00516	0.992633	1.01785	DHW
1.00512	0.992612	1.01778	DHW
1.00507	0.992591	1.0177	DHW
1.00502	0.992569	1.01763	DHW
1.00497	0.992547	1.01755	DHW
1.00492	0.992525	1.01748	DHW
1.00488	0.992502	1.0174	DHW
1.00483	0.992479	1.01733	DHW
1.00478	0.992455	1.01726	DHW
1.00473	0.992432	1.01718	DHW
1.00468	0.992408	1.01711	DHW
1.00464	0.992383	1.01704	DHW
1.00459	0.992358	1.01697	DHW
1.00454	0.992333	1.0169	DHW
1.00449	0.992307	1.01682	DHW
1.00444	0.992281	1.01675	DHW
1.00439	0.992254	1.01668	DHW
1.00435	0.992227	1.01661	DHW
1.0043	0.9922	1.01654	DHW
1.00425	0.992172	1.01647	DHW
1.0042	0.992144	1.0164	DHW
1.00415	0.992116	1.01634	DHW
1.0041	0.992086	1.01627	DHW
1.00406	0.992057	1.0162	DHW
1.00401	0.992027	1.01613	DHW
1.00396	0.991997	1.01607	DHW
1.00391	0.991966	1.016	DHW
1.00386	0.991935	1.01593	DHW
1.00381	0.991903	1.01587	DHW
1.00377	0.991871	1.0158	DHW
1.00372	0.991838	1.01574	DHW
1.00367	0.991805	1.01567	DHW
1.00362	0.991771	1.01561	DHW
1.00357	0.991737	1.01555	DHW
1.00352	0.991702	1.01548	DHW
1.00347	0.991667	1.01542	DHW
1.00343	0.991631	1.01536	DHW
1.00338	0.991595	1.0153	DHW
1.00333	0.991559	1.01524	DHW
1.00328	0.991521	1.01518	DHW
1.00323	0.991484	1.01512	DHW
1.00318	0.991445	1.01506	DHW
1.00313	0.991407	1.015	DHW
1.00308	0.991367	1.01494	DHW
1.00304	0.991328	1.01488	DHW
1.00299	0.991287	1.01482	DHW
1.00294	0.991247	1.01477	DHW
1.00289	0.991205	1.01471	DHW
1.00284	0.991163	1.01466	DHW
1.00279	0.991121	1.0146	DHW
1.00274	0.991078	1.01455	DHW
1.00269	0.991034	1.01449	DHW
1.00265	0.99099	1.01444	DHW
1.0026	0.990945	1.01438	DHW
1.00255	0.9909	1.01433	DHW
1.0025	0.990854	1.01428	DHW
1.00245	0.990808	1.01423	DHW
1.0024	0.990761	1.01418	DHW
1.00235	0.990713	1.01413	DHW
1.0023	0.990665	1.01408	DHW
1.00225	0.990617	1.01403	DHW
1.0022	0.990568	1.01398	DHW
1.00216	0.990518	1.01393	DHW
1.00211	0.990467	1.01388	DHW
1.00206	0.990416	1.01384	DHW
1.00201	0.990365	1.01379	DHW
1.00196	0.990313	1.01374	DHW
1.00191	0.99026	1.0137	DHW
1.00186	0.990207	1.01365	DHW
1.00181	0.990153	1.01361	DHW
1.00176	0.990098	1.01357	DHW
1.00171	0.990043	1.01352	DHW
1.00167	0.989988	1.01348	DHW
1.00162	0.989932	1.01344	DHW
1.00157	0.989875	1.0134	DHW
1.00152	0.989817	1.01336	DHW
1.00147	0.98976	1.01332	DHW
1.00142	0.989701	1.01328	DHW
1.00137	0.989642	1.01324	DHW
1.00132	0.989582	1.0132	DHW
1.00127	0.989522	1.01316	DHW
1.00122	0.989461	1.01313	DHW
1.00117	0.9894	1.01309	DHW
1.00113	0.989338	1.01305	DHW
1.00108	0.989275	1.01302	DHW
1.00103	0.989212	1.01298	DHW
1.00098	0.989148	1.01295	DHW
1.00093	0.989084	1.01291	DHW
1.00088	0.989019	1.01288	DHW
1.00083	0.988953	1.01285	DHW
1.00078	0.988887	1.01282	DHW
1.00073	0.988821	1.01279	DHW
1.00068	0.988754	1.01275	DHW
1.00063	0.988686	1.01272	DHW
1.00058	0.988618	1.0127	DHW
1.00053	0.988549	1.01267	DHW
1.00049	0.988479	1.01264	DHW
1.00044	0.988409	1.01261	DHW
1.00039	0.988339	1.01258	DHW
1.00034	0.988268	1.01256	DHW
1.00029	0.988196	1.01253	DHW
1.00024	0.988124	1.0125	DHW
1.00019	0.988051	1.01248	DHW
1.00014	0.987978	1.01245	DHW
1.00009	0.987904	1.01243	DHW
1.00004	0.98783	1.01241	DHW
0.999993	0.987755	1.01238	DHW
0.999944	0.98768	1.01236	DHW
0.999894	0.987604	1.01234	DHW
0.999845	0.987528	1.01232	DHW
0.999796	0.987451	1.0123	DHW
0.999747	0.987373	1.01228	DHW
0.999697	0.987295	1.01226	DHW
0.999648	0.987217	1.01224	DHW
0.999599	0.987138	1.01222	DHW
0.99955	0.987059	1.0122	DHW
0.9995	0.986979	1.01218	DHW
0.999451	0.986899	1.01216	DHW
0.999402	0.986818	1.01215	DHW
0.999353	0.986736	1.01213	DHW
0.999303	0.986655	1.01211	DHW
0.999254	0.986572	1.0121	DHW
0.999205	0.98649	1.01208	DHW
0.999156	0.986407	1.01207	DHW
1.01012	1.00584	1.01441	NHW
1.01013	1.00588	1.0144	NHW
1.01015	1.00592	1.0144	NHW
1.01017	1.00596	1.01439	NHW
1.01018	1.006	1.01439	NHW
1.0102	1.00604	1.01438	NHW
1.01022	1.00608	1.01438	NHW
1.01024	1.00612	1.01437	NHW
1.01025	1.00616	1.01437	NHW
1.01027	1.0062	1.01436	NHW
1.01029	1.00623	1.01436	NHW
1.01031	1.00627	1.01436	NHW
1.01032	1.00631	1.01436	NHW
1.01034	1.00634	1.01435	NHW
1.01036	1.00638	1.01435	NHW
1.01037	1.00641	1.01435	NHW
1.01039	1.00645	1.01435	NHW
1.01041	1.00648	1.01435	NHW
1.01043	1.00652	1.01435	NHW
1.01044	1.00655	1.01435	NHW
1.01046	1.00658	1.01435	NHW
1.01048	1.00662	1.01435	NHW
1.01049	1.00665	1.01436	NHW
1.01051	1.00668	1.01436	NHW
1.01053	1.00671	1.01436	NHW
1.01055	1.00674	1.01437	NHW
1.01056	1.00677	1.01437	NHW
1.01058	1.0068	1.01437	NHW
1.0106	1.00683	1.01438	NHW
1.01061	1.00686	1.01438	NHW
1.01063	1.00688	1.01439	NHW
1.01065	1.00691	1.0144	NHW
1.01066	1.00694	1.0144	NHW
1.01068	1.00696	1.01441	NHW
1.0107	1.00699	1.01442	NHW
1.01071	1.00702	1.01443	NHW
1.01073	1.00704	1.01443	NHW
1.01075	1.00706	1.01444	NHW
1.01076	1.00709	1.01445	NHW
1.01078	1.00711	1.01446	NHW
1.0108	1.00713	1.01447	NHW
1.01081	1.00715	1.01449	NHW
1.01083	1.00718	1.0145	NHW
1.01085	1.0072	1.01451	NHW
1.01086	1.00722	1.01452	NHW
1.01088	1.00724	1.01454	NHW
1.01089	1.00725	1.01455	NHW
1.01091	1.00727	1.01456	NHW
1.01093	1.00729	1.01458	NHW
1.01094	1.00731	1.01459	NHW
1.01096	1.00732	1.01461	NHW
1.01098	1.00734	1.01462	NHW
1.01099	1.00736	1.01464	NHW
1.01101	1.00737	1.01466	NHW
1.01102	1.00738	1.01467	NHW
1.01104	1.0074	1.01469	NHW
1.01105	1.00741	1.01471	NHW
1.01107	1.00743	1.01473	NHW
1.01109	1.00744	1.01475	NHW
1.0111	1.00745	1.01477	NHW
1.01112	1.00746	1.01479	NHW
1.01113	1.00747	1.01481	NHW
1.01115	1.00748	1.01483	NHW
1.01116	1.00749	1.01485	NHW
1.01118	1.0075	1.01487	NHW
1.01119	1.00751	1.01489	NHW
1.01121	1.00752	1.01491	NHW
1.01122	1.00753	1.01493	NHW
1.01124	1.00753	1.01496	NHW
1.01125	1.00754	1.01498	NHW
1.01127	1.00755	1.015	NHW
1.01128	1.00755	1.01503	NHW
1.0113	1.00756	1.01505	NHW
1.01131	1.00756	1.01507	NHW
1.01133	1.00757	1.0151	NHW
1.01134	1.00757	1.01512	NHW
1.01135	1.00757	1.01515	NHW
1.01137	1.00758	1.01517	NHW
1.01138	1.00758	1.0152	NHW
1.0114	1.00758	1.01522	NHW
1.01141	1.00759	1.01525	NHW
1.01142	1.00759	1.01528	NHW
1.01144	1.00759	1.0153	NHW
1.01145	1.00759	1.01533	NHW
1.01147	1.00759	1.01536	NHW
1.01148	1.00759	1.01538	NHW
1.01149	1.00759	1.01541	NHW
1.01151	1.00759	1.01544	NHW
1.01152	1.00759	1.01546	NHW
1.01153	1.00759	1.01549	NHW
1.01155	1.00759	1.01552	NHW
1.01156	1.00759	1.01555	NHW
1.01157	1.00758	1.01558	NHW
1.01158	1.00758	1.0156	NHW
1.0116	1.00758	1.01563	NHW
1.01161	1.00758	1.01566	NHW
1.01162	1.00757	1.01569	NHW
1.01163	1.00757	1.01572	NHW
1.01165	1.00757	1.01574	NHW
1.01166	1.00756	1.01577	NHW
1.01167	1.00756	1.0158	NHW
1.01168	1.00755	1.01583	NHW
1.0117	1.00755	1.01586	NHW
1.01171	1.00754	1.01589	NHW
1.01172	1.00754	1.01592	NHW
1.01173	1.00753	1.01594	NHW
1.01174	1.00753	1.01597	NHW
1.01175	1.00752	1.016	NHW
1.01176	1.00752	1.01603	NHW
1.01178	1.00751	1.01606	NHW
1.01179	1.0075	1.01609	NHW
1.0118	1.0075	1.01611	NHW
1.01181	1.00749	1.01614	NHW
1.01182	1.00749	1.01617	NHW
1.01183	1.00748	1.0162	NHW
1.01184	1.00747	1.01623	NHW
1.01185	1.00746	1.01626	NHW
1.01186	1.00746	1.01628	NHW
1.01187	1.00745	1.01631	NHW
1.01188	1.00744	1.01634	NHW
1.01189	1.00743	1.01637	NHW
1.0119	1.00743	1.01639	NHW
1.01191	1.00742	1.01642	NHW
1.01192	1.00741	1.01645	NHW
1.01193	1.0074	1.01647	NHW
1.01194	1.00739	1.0165	NHW
1.01195	1.00738	1.01653	NHW
1.01195	1.00738	1.01655	NHW
1.01196	1.00737	1.01658	NHW
1.01197	1.00736	1.01661	NHW
1.01198	1.00735	1.01663	NHW
1.01199	1.00734	1.01666	NHW
1.012	1.00733	1.01668	NHW
1.01201	1.00732	1.01671	NHW
1.01201	1.00731	1.01673	NHW
1.01202	1.0073	1.01676	NHW
1.01203	1.00729	1.01678	NHW
1.01204	1.00729	1.01681	NHW
1.01204	1.00728	1.01683	NHW
1.01205	1.00727	1.01686	NHW
1.01206	1.00726	1.01688	NHW
1.01206	1.00725	1.0169	NHW
1.01207	1.00724	1.01693	NHW
1.01208	1.00723	1.01695	NHW
1.01208	1.00722	1.01697	NHW
1.01209	1.00721	1.017	NHW
1.0121	1.0072	1.01702	NHW
1.0121	1.00719	1.01704	NHW
1.01211	1.00718	1.01706	NHW
1.01211	1.00717	1.01708	NHW
1.01212	1.00716	1.0171	NHW
1.01212	1.00715	1.01712	NHW
1.01213	1.00714	1.01714	NHW
1.01214	1.00713	1.01716	NHW
1.01214	1.00712	1.01718	NHW
1.01214	1.00711	1.0172	NHW
1.01215	1.0071	1.01722	NHW
1.01215	1.00709	1.01724	NHW
1.01216	1.00708	1.01726	NHW
1.01216	1.00707	1.01728	NHW
1.01217	1.00706	1.01729	NHW
1.01217	1.00705	1.01731	NHW
1.01217	1.00704	1.01733	NHW
1.01218	1.00703	1.01735	NHW
1.01218	1.00702	1.01736	NHW
1.01218	1.00702	1.01738	NHW
1.01219	1.00701	1.01739	NHW
1.01219	1.007	1.01741	NHW
1.01219	1.00699	1.01743	NHW
1.0122	1.00698	1.01744	NHW
1.0122	1.00697	1.01746	NHW
1.0122	1.00696	1.01747	NHW
1.0122	1.00695	1.01748	NHW
1.0122	1.00694	1.0175	NHW
1.01221	1.00693	1.01751	NHW
1.01221	1.00692	1.01752	NHW
1.01221	1.00691	1.01754	NHW
1.01221	1.0069	1.01755	NHW
1.01221	1.00689	1.01756	NHW
1.01221	1.00688	1.01757	NHW
1.01221	1.00687	1.01758	NHW
1.01221	1.00686	1.01759	NHW
1.01222	1.00685	1.01761	NHW
1.01222	1.00684	1.01762	NHW
1.01222	1.00684	1.01763	NHW
1.01222	1.00683	1.01764	NHW
1.01222	1.00682	1.01764	NHW
1.01222	1.00681	1.01765	NHW
1.01222	1.0068	1.01766	NHW
1.01222	1.00679	1.01767	NHW
1.01222	1.00678	1.01768	NHW
1.01221	1.00677	1.01769	NHW
1.01221	1.00676	1.01769	NHW
1.01221	1.00675	1.0177	NHW
1.01221	1.00674	1.01771	NHW
1.01221	1.00674	1.01772	NHW
1.01221	1.00673	1.01772	NHW
1.01221	1.00672	1.01773	NHW
1.01221	1.00671	1.01773	NHW
1.0122	1.0067	1.01774	NHW
1.0122	1.00669	1.01774	NHW
1.0122	1.00668	1.01775	NHW
1.0122	1.00668	1.01775	NHW
1.0122	1.00667	1.01776	NHW
1.01219	1.00666	1.01776	NHW
1.01219	1.00665	1.01776	NHW
1.01219	1.00664	1.01777	NHW
1.01219	1.00663	1.01777	NHW
1.01218	1.00662	1.01777	NHW
1.01218	1.00662	1.01777	NHW
1.01218	1.00661	1.01778	NHW
1.01217	1.0066	1.01778	NHW
1.01217	1.00659	1.01778	NHW
1.01217	1.00658	1.01778	NHW
1.01216	1.00658	1.01778	NHW
1.01216	1.00657	1.01778	NHW
1.01215	1.00656	1.01778	NHW
1.01215	1.00655	1.01778	NHW
1.01215	1.00654	1.01778	NHW
1.01214	1.00653	1.01778	NHW
1.01214	1.00653	1.01778	NHW
1.01213	1.00652	1.01777	NHW
1.01213	1.00651	1.01777	NHW
1.01212	1.0065	1.01777	NHW
1.01212	1.0065	1.01777	NHW
1.01211	1.00649	1.01777	NHW
1.01211	1.00648	1.01776	NHW
1.0121	1.00647	1.01776	NHW
1.01209	1.00647	1.01776	NHW
1.01209	1.00646	1.01775	NHW
1.01208	1.00645	1.01775	NHW
1.01208	1.00644	1.01774	NHW
1.01207	1.00643	1.01774	NHW
1.01206	1.00643	1.01773	NHW
1.01206	1.00642	1.01773	NHW
1.01205	1.00641	1.01772	NHW
1.01204	1.00641	1.01772	NHW
1.01204	1.0064	1.01771	NHW
1.01203	1.00639	1.0177	NHW
1.01202	1.00638	1.0177	NHW
1.01202	1.00638	1.01769	NHW
1.01201	1.00637	1.01768	NHW
1.012	1.00636	1.01767	NHW
1.01199	1.00635	1.01767	NHW
1.01199	1.00635	1.01766	NHW
1.01198	1.00634	1.01765	NHW
1.01197	1.00633	1.01764	NHW
1.01196	1.00633	1.01763	NHW
1.01195	1.00632	1.01762	NHW
1.01195	1.00631	1.01761	NHW
1.01194	1.0063	1.0176	NHW
1.01193	1.0063	1.01759	NHW
1.01192	1.00629	1.01758	NHW
1.01191	1.00628	1.01757	NHW
1.0119	1.00628	1.01756	NHW
1.01189	1.00627	1.01755	NHW
1.01188	1.00626	1.01754	NHW
1.01188	1.00626	1.01753	NHW
1.01187	1.00625	1.01751	NHW
1.01186	1.00624	1.0175	NHW
1.01185	1.00624	1.01749	NHW
1.01184	1.00623	1.01748	NHW
1.01183	1.00622	1.01746	NHW
1.01182	1.00622	1.01745	NHW
1.01181	1.00621	1.01744	NHW
1.0118	1.0062	1.01742	NHW
1.01179	1.0062	1.01741	NHW
1.01178	1.00619	1.01739	NHW
1.01177	1.00618	1.01738	NHW
1.01175	1.00618	1.01736	NHW
1.01174	1.00617	1.01735	NHW
1.01173	1.00616	1.01733	NHW
1.01172	1.00616	1.01732	NHW
1.01171	1.00615	1.0173	NHW
1.0117	1.00614	1.01729	NHW
1.01169	1.00614	1.01727	NHW
1.01168	1.00613	1.01726	NHW
1.01167	1.00612	1.01724	NHW
1.01165	1.00612	1.01722	NHW
1.01164	1.00611	1.0172	NHW
1.01163	1.0061	1.01719	NHW
1.01162	1.0061	1.01717	NHW
1.01161	1.00609	1.01715	NHW
1.01159	1.00608	1.01713	NHW
1.01158	1.00608	1.01712	NHW
1.01157	1.00607	1.0171	NHW
1.01156	1.00606	1.01708	NHW
1.01154	1.00606	1.01706	NHW
1.01153	1.00605	1.01704	NHW
1.01152	1.00604	1.01702	NHW
1.0115	1.00604	1.017	NHW
1.01149	1.00603	1.01698	NHW
1.01148	1.00602	1.01696	NHW
1.01146	1.00601	1.01694	NHW
1.01145	1.00601	1.01692	NHW
1.01144	1.006	1.0169	NHW
1.01142	1.00599	1.01688	NHW
1.01141	1.00599	1.01686	NHW
1.0114	1.00598	1.01684	NHW
1.01138	1.00597	1.01682	NHW
1.01137	1.00597	1.0168	NHW
1.01135	1.00596	1.01678	NHW
1.01134	1.00595	1.01676	NHW
1.01133	1.00595	1.01673	NHW
1.01131	1.00594	1.01671	NHW
1.0113	1.00593	1.01669	NHW
1.01128	1.00592	1.01667	NHW
1.01127	1.00592	1.01664	NHW
1.01125	1.00591	1.01662	NHW
1.01124	1.0059	1.0166	NHW
1.01122	1.00589	1.01658	NHW
1.01121	1.00589	1.01655	NHW
1.01119	1.00588	1.01653	NHW
1.01118	1.00587	1.01651	NHW
1.01116	1.00586	1.01648	NHW
1.01114	1.00586	1.01646	NHW
1.01113	1.00585	1.01644	NHW
1.01111	1.00584	1.01641	NHW
1.0111	1.00583	1.01639	NHW
1.01108	1.00583	1.01636	NHW
1.01106	1.00582	1.01634	NHW
1.01105	1.00581	1.01631	NHW
1.01103	1.0058	1.01629	NHW
1.01102	1.00579	1.01627	NHW
1.011	1.00579	1.01624	NHW
1.01098	1.00578	1.01622	NHW
1.01097	1.00577	1.01619	NHW
1.01095	1.00576	1.01616	NHW
1.01093	1.00575	1.01614	NHW
1.01092	1.00574	1.01611	NHW
1.0109	1.00573	1.01609	NHW
1.01088	1.00573	1.01606	NHW
1.01086	1.00572	1.01604	NHW
1.01085	1.00571	1.01601	NHW
1.01083	1.0057	1.01599	NHW
1.01081	1.00569	1.01596	NHW
1.01079	1.00568	1.01593	NHW
1.01078	1.00567	1.01591	NHW
1.01076	1.00566	1.01588	NHW
1.01074	1.00565	1.01585	NHW
1.01072	1.00564	1.01583	NHW
1.0107	1.00563	1.0158	NHW
1.01069	1.00562	1.01578	NHW
1.01067	1.00561	1.01575	NHW
1.01065	1.0056	1.01572	NHW
1.01063	1.00559	1.0157	NHW
1.01061	1.00558	1.01567	NHW
1.01059	1.00557	1.01564	NHW
1.01058	1.00556	1.01561	NHW
1.01056	1.00555	1.01559	NHW
1.01054	1.00554	1.01556	NHW
1.01052	1.00553	1.01553	NHW
1.0105	1.00552	1.01551	NHW
1.01048	1.00551	1.01548	NHW
1.01046	1.0055	1.01545	NHW
1.01044	1.00548	1.01543	NHW
1.01042	1.00547	1.0154	NHW
1.0104	1.00546	1.01537	NHW
1.01038	1.00545	1.01534	NHW
1.01036	1.00544	1.01532	NHW
1.01034	1.00542	1.01529	NHW
1.01032	1.00541	1.01526	NHW
1.0103	1.0054	1.01523	NHW
1.01028	1.00539	1.01521	NHW
1.01026	1.00537	1.01518	NHW
1.01024	1.00536	1.01515	NHW
1.01022	1.00535	1.01513	NHW
1.0102	1.00533	1.0151	NHW
1.01018	1.00532	1.01507	NHW
1.01016	1.00531	1.01504	NHW
1.01014	1.00529	1.01502	NHW
1.01012	1.00528	1.01499	NHW
1.0101	1.00526	1.01496	NHW
1.01008	1.00525	1.01494	NHW
1.01006	1.00523	1.01491	NHW
1.01004	1.00522	1.01488	NHW
1.01002	1.0052	1.01486	NHW
1.01	1.00519	1.01483	NHW
1.00998	1.00517	1.0148	NHW
1.00995	1.00516	1.01478	NHW
1.00993	1.00514	1.01475	NHW
1.00991	1.00512	1.01472	NHW
1.00989	1.00511	1.0147	NHW
1.00987	1.00509	1.01467	NHW
1.00985	1.00507	1.01464	NHW
1.00983	1.00506	1.01462	NHW
1.0098	1.00504	1.01459	NHW
1.00978	1.00502	1.01457	NHW
1.00976	1.005	1.01454	NHW
1.00974	1.00498	1.01451	NHW
1.00972	1.00497	1.01449	NHW
1.00969	1.00495	1.01446	NHW
1.00967	1.00493	1.01444	NHW
1.00965	1.00491	1.01441	NHW
1.00963	1.00489	1.01439	NHW
1.0096	1.00487	1.01436	NHW
1.00958	1.00485	1.01434	NHW
1.00956	1.00483	1.01431	NHW
1.00954	1.00481	1.01429	NHW
1.00951	1.00479	1.01426	NHW
1.00949	1.00477	1.01424	NHW
1.00947	1.00475	1.01421	NHW
1.00945	1.00472	1.01419	NHW
1.00942	1.0047	1.01416	NHW
1.0094	1.00468	1.01414	NHW
1.00938	1.00466	1.01412	NHW
1.00935	1.00464	1.01409	NHW
1.00933	1.00461	1.01407	NHW
1.00931	1.00459	1.01405	NHW
1.00928	1.00457	1.01402	NHW
1.00926	1.00454	1.014	NHW
1.00924	1.00452	1.01398	NHW
1.00921	1.00449	1.01395	NHW
1.00919	1.00447	1.01393	NHW
1.00917	1.00444	1.01391	NHW
1.00914	1.00442	1.01389	NHW
1.00912	1.00439	1.01387	NHW
1.00909	1.00437	1.01384	NHW
1.00907	1.00434	1.01382	NHW
1.00905	1.00431	1.0138	NHW
1.00902	1.00429	1.01378	NHW
1.009	1.00426	1.01376	NHW
1.00897	1.00423	1.01374	NHW
1.00895	1.0042	1.01372	NHW
1.00892	1.00417	1.0137	NHW
1.0089	1.00415	1.01368	NHW
1.00888	1.00412	1.01366	NHW
1.00885	1.00409	1.01364	NHW
1.00883	1.00406	1.01362	NHW
1.0088	1.00403	1.0136	NHW
1.00878	1.004	1.01358	NHW
1.00875	1.00397	1.01356	NHW
1.00873	1.00394	1.01354	NHW
1.0087	1.0039	1.01353	NHW
1.00868	1.00387	1.01351	NHW
1.00865	1.00384	1.01349	NHW
1.00863	1.00381	1.01347	NHW
1.0086	1.00378	1.01345	NHW
1.00858	1.00374	1.01344	NHW
1.00855	1.00371	1.01342	NHW
1.00853	1.00368	1.0134	NHW
1.0085	1.00364	1.01339	NHW
1.00848	1.00361	1.01337	NHW
1.00845	1.00357	1.01335	NHW
1.00843	1.00354	1.01334	NHW
1.0084	1.0035	1.01332	NHW
1.00837	1.00347	1.01331	NHW
1.00835	1.00343	1.01329	NHW
1.00832	1.00339	1.01328	NHW
1.0083	1.00336	1.01326	NHW
1.00827	1.00332	1.01325	NHW
1.00825	1.00328	1.01324	NHW
1.00822	1.00324	1.01322	NHW
1.00819	1.00321	1.01321	NHW
1.00817	1.00317	1.0132	NHW
1.00814	1.00313	1.01318	NHW
1.00812	1.00309	1.01317	NHW
1.00809	1.00305	1.01316	NHW
1.00806	1.00301	1.01314	NHW
1.00804	1.00297	1.01313	NHW
1.00801	1.00293	1.01312	NHW
1.00799	1.00289	1.01311	NHW
1.00796	1.00285	1.0131	NHW
1.00793	1.0028	1.01309	NHW
1.00791	1.00276	1.01308	NHW
1.00788	1.00272	1.01307	NHW
1.00785	1.00268	1.01305	NHW
1.00783	1.00263	1.01304	NHW
1.0078	1.00259	1.01303	NHW
1.00777	1.00255	1.01303	NHW
1.00775	1.0025	1.01302	NHW
1.00772	1.00246	1.01301	NHW
1.00769	1.00241	1.013	NHW
1.00767	1.00237	1.01299	NHW
1.00764	1.00232	1.01298	NHW
1.00761	1.00228	1.01297	NHW
1.00758	1.00223	1.01296	NHW
1.00756	1.00219	1.01296	NHW
1.00753	1.00214	1.01295	NHW
1.0075	1.00209	1.01294	NHW
1.00748	1.00205	1.01294	NHW
1.00745	1.002	1.01293	NHW
1.00742	1.00195	1.01292	NHW
1.00739	1.0019	1.01292	NHW
1.00737	1.00185	1.01291	NHW
1.00734	1.00181	1.0129	NHW
1.00731	1.00176	1.0129	NHW
1.00728	1.00171	1.01289	NHW
1.00726	1.00166	1.01289	NHW
1.00723	1.00161	1.01288	NHW
1.0072	1.00156	1.01288	NHW
1.00717	1.00151	1.01287	NHW
1.00715	1.00146	1.01287	NHW
1.00712	1.00141	1.01286	NHW
1.00709	1.00135	1.01286	NHW
1.00706	1.0013	1.01286	NHW
1.00704	1.00125	1.01285	NHW
1.00701	1.0012	1.01285	NHW
1.00698	1.00115	1.01285	NHW
1.00695	1.00109	1.01284	NHW
1.00692	1.00104	1.01284	NHW
1.0069	1.00099	1.01284	NHW
1.00687	1.00093	1.01284	NHW
1.00684	1.00088	1.01284	NHW
1.00681	1.00083	1.01283	NHW
1.00678	1.00077	1.01283	NHW
1.00676	1.00072	1.01283	NHW
1.00673	1.00066	1.01283	NHW
1.0067	1.00061	1.01283	NHW
1.00667	1.00055	1.01283	NHW
1.00664	1.0005	1.01283	NHW
1.00662	1.00044	1.01283	NHW
1.00659	1.00039	1.01283	NHW
1.00656	1.00033	1.01283	NHW
1.00653	1.00027	1.01283	NHW
1.0065	1.00022	1.01283	NHW
1.00647	1.00016	1.01283	NHW
1.00644	1.0001	1.01283	NHW
1.00642	1.00004	1.01283	NHW
1.00639	0.999987	1.01283	NHW
1.00636	0.999929	1.01283	NHW
1.00633	0.999871	1.01283	NHW
1.0063	0.999813	1.01283	NHW
1.00627	0.999755	1.01283	NHW
1.00624	0.999696	1.01284	NHW
1.00622	0.999637	1.01284	NHW
1.00619	0.999578	1.01284	NHW
1.00616	0.999518	1.01284	NHW
1.00613	0.999459	1.01285	NHW
1.0061	0.999399	1.01285	NHW
1.00607	0.999339	1.01285	NHW
1.00604	0.999279	1.01285	NHW
1.00601	0.999219	1.01286	NHW
1.00599	0.999158	1.01286	NHW
1.00596	0.999097	1.01286	NHW
1.00593	0.999036	1.01287	NHW
1.0059	0.998975	1.01287	NHW
1.00587	0.998914	1.01287	NHW
1.00584	0.998853	1.01288	NHW
1.00581	0.998791	1.01288	NHW
1.00578	0.998729	1.01289	NHW
1.00575	0.998667	1.01289	NHW
1.00573	0.998605	1.0129	NHW
1.0057	0.998543	1.0129	NHW
1.00567	0.99848	1.01291	NHW
1.00564	0.998417	1.01291	NHW
1.00561	0.998355	1.01292	NHW
1.00558	0.998292	1.01292	NHW
1.00555	0.998228	1.01293	NHW
1.00552	0.998165	1.01293	NHW
1.00549	0.998102	1.01294	NHW
1.00546	0.998038	1.01294	NHW
1.00543	0.997974	1.01295	NHW
1.0054	0.99791	1.01295	NHW
1.00538	0.997846	1.01296	NHW
1.00535	0.997782	1.01297	NHW
1.00532	0.997718	1.01297	NHW
1.00529	0.997653	1.01298	NHW
1.00526	0.997588	1.01299	NHW
1.00523	0.997524	1.01299	NHW
1.0052	0.997459	1.013	NHW
1.00517	0.997394	1.01301	NHW
1.00514	0.997329	1.01301	NHW
1.00511	0.997263	1.01302	NHW
1.00508	0.997198	1.01303	NHW
1.00505	0.997132	1.01304	NHW
1.00502	0.997067	1.01304	NHW
1.00499	0.997001	1.01305	NHW
1.00496	0.996935	1.01306	NHW
1.00493	0.996869	1.01307	NHW
1.00491	0.996803	1.01307	NHW
1.00488	0.996736	1.01308	NHW
1.00485	0.99667	1.01309	NHW
1.00482	0.996604	1.0131	NHW
1.00479	0.996537	1.01311	NHW
1.00476	0.99647	1.01311	NHW
1.00473	0.996403	1.01312	NHW
1.0047	0.996337	1.01313	NHW
1.00467	0.99627	1.01314	NHW
1.00464	0.996202	1.01315	NHW
1.00461	0.996135	1.01316	NHW
1.00458	0.996068	1.01317	NHW
1.00455	0.996001	1.01318	NHW
1.00452	0.995933	1.01318	NHW
1.00449	0.995865	1.01319	NHW
1.00446	0.995798	1.0132	NHW
1.00443	0.99573	1.01321	NHW
1.0044	0.995662	1.01322	NHW
1.00437	0.995594	1.01323	NHW
1.00434	0.995526	1.01324	NHW
1.00431	0.995458	1.01325	NHW
1.00429	0.99539	1.01326	NHW
1.00426	0.995322	1.01327	NHW
1.00423	0.995254	1.01328	NHW
1.0042	0.995185	1.01329	NHW
1.00417	0.995117	1.0133	NHW
1.00414	0.995048	1.01331	NHW
1.00411	0.99498	1.01332	NHW
1.00408	0.994911	1.01333	NHW
1.00405	0.994842	1.01334	NHW
1.00402	0.994774	1.01335	NHW
1.07676	1.04474	1.10977	CHW
1.07651	1.04461	1.10939	CHW
1.07626	1.04448	1.10901	CHW
1.07602	1.04436	1.10863	CHW
1.07577	1.04423	1.10826	CHW
1.07552	1.0441	1.10788	CHW
1.07527	1.04397	1.10751	CHW
1.07502	1.04384	1.10713	CHW
1.07477	1.04371	1.10676	CHW
1.07452	1.04358	1.10639	CHW
1.07428	1.04345	1.10601	CHW
1.07403	1.04332	1.10564	CHW
1.07378	1.04319	1.10527	CHW
1.07353	1.04305	1.1049	CHW
1.07328	1.04292	1.10453	CHW
1.07304	1.04279	1.10416	CHW
1.07279	1.04266	1.10379	CHW
1.07254	1.04252	1.10342	CHW
1.07229	1.04239	1.10305	CHW
1.07205	1.04226	1.10269	CHW
1.0718	1.04212	1.10232	CHW
1.07155	1.04199	1.10195	CHW
1.0713	1.04185	1.10159	CHW
1.07106	1.04172	1.10123	CHW
1.07081	1.04158	1.10086	CHW
1.07057	1.04145	1.1005	CHW
1.07032	1.04131	1.10014	CHW
1.07007	1.04117	1.09978	CHW
1.06983	1.04104	1.09941	CHW
1.06958	1.0409	1.09906	CHW
1.06934	1.04076	1.0987	CHW
1.06909	1.04062	1.09834	CHW
1.06884	1.04048	1.09798	CHW
1.0686	1.04034	1.09762	CHW
1.06835	1.0402	1.09727	CHW
1.06811	1.04006	1.09691	CHW
1.06787	1.03992	1.09656	CHW
1.06762	1.03978	1.09621	CHW
1.06738	1.03964	1.09585	CHW
1.06713	1.0395	1.0955	CHW
1.06689	1.03936	1.09515	CHW
1.06665	1.03922	1.0948	CHW
1.0664	1.03907	1.09445	CHW
1.06616	1.03893	1.0941	CHW
1.06592	1.03879	1.09376	CHW
1.06567	1.03864	1.09341	CHW
1.06543	1.0385	1.09306	CHW
1.06519	1.03835	1.09272	CHW
1.06495	1.03821	1.09238	CHW
1.06471	1.03806	1.09203	CHW
1.06446	1.03792	1.09169	CHW
1.06422	1.03777	1.09135	CHW
1.06398	1.03762	1.09101	CHW
1.06374	1.03748	1.09067	CHW
1.0635	1.03733	1.09033	CHW
1.06326	1.03718	1.09	CHW
1.06302	1.03703	1.08966	CHW
1.06278	1.03688	1.08933	CHW
1.06254	1.03673	1.08899	CHW
1.0623	1.03659	1.08866	CHW
1.06207	1.03644	1.08833	CHW
1.06183	1.03628	1.088	CHW
1.06159	1.03613	1.08767	CHW
1.06135	1.03598	1.08734	CHW
1.06111	1.03583	1.08701	CHW
1.06088	1.03568	1.08669	CHW
1.06064	1.03553	1.08636	CHW
1.0604	1.03537	1.08604	CHW
1.06017	1.03522	1.08571	CHW
1.05993	1.03507	1.08539	CHW
1.05969	1.03491	1.08507	CHW
1.05946	1.03476	1.08475	CHW
1.05922	1.0346	1.08443	CHW
1.05899	1.03445	1.08411	CHW
1.05875	1.03429	1.0838	CHW
1.05852	1.03414	1.08348	CHW
1.05829	1.03398	1.08317	CHW
1.05805	1.03382	1.08285	CHW
1.05782	1.03366	1.08254	CHW
1.05759	1.03351	1.08223	CHW
1.05736	1.03335	1.08192	CHW
1.05712	1.03319	1.08161	CHW
1.05689	1.03303	1.0813	CHW
1.05666	1.03287	1.081	CHW
1.05643	1.03271	1.08069	CHW
1.0562	1.03255	1.08039	CHW
1.05597	1.03239	1.08008	CHW
1.05574	1.03223	1.07978	CHW
1.05551	1.03207	1.07948	CHW
1.05528	1.03191	1.07918	CHW
1.05505	1.03175	1.07888	CHW
1.05482	1.03159	1.07859	CHW
1.0546	1.03142	1.07829	CHW
1.05437	1.03126	1.07799	CHW
1.05414	1.0311	1.0777	CHW
1.05392	1.03093	1.07741	CHW
1.05369	1.03077	1.07712	CHW
1.05346	1.03061	1.07683	CHW
1.05324	1.03044	1.07654	CHW
1.05301	1.03028	1.07625	CHW
1.05279	1.03011	1.07596	CHW
1.05256	1.02995	1.07568	CHW
1.05234	1.02978	1.0754	CHW
1.05212	1.02962	1.07511	CHW
1.0519	1.02945	1.07483	CHW
1.05167	1.02928	1.07455	CHW
1.05145	1.02912	1.07427	CHW
1.05123	1.02895	1.07399	CHW
1.05101	1.02878	1.07372	CHW
1.05079	1.02861	1.07344	CHW
1.05057	1.02845	1.07317	CHW
1.05035	1.02828	1.07289	CHW
1.05013	1.02811	1.07262	CHW
1.04991	1.02794	1.07235	CHW
1.04969	1.02777	1.07208	CHW
1.04948	1.0276	1.07181	CHW
1.04926	1.02744	1.07155	CHW
1.04904	1.02727	1.07128	CHW
1.04883	1.0271	1.07101	CHW
1.04861	1.02693	1.07075	CHW
1.0484	1.02676	1.07049	CHW
1.04818	1.02659	1.07023	CHW
1.04797	1.02642	1.06997	CHW
1.04775	1.02625	1.06971	CHW
1.04754	1.02608	1.06945	CHW
1.04733	1.02591	1.06919	CHW
1.04712	1.02574	1.06894	CHW
1.0469	1.02557	1.06869	CHW
1.04669	1.0254	1.06843	CHW
1.04648	1.02522	1.06818	CHW
1.04627	1.02505	1.06793	CHW
1.04606	1.02488	1.06768	CHW
1.04585	1.02471	1.06743	CHW
1.04565	1.02454	1.06719	CHW
1.04544	1.02437	1.06694	CHW
1.04523	1.0242	1.0667	CHW
1.04502	1.02403	1.06645	CHW
1.04482	1.02386	1.06621	CHW
1.04461	1.02369	1.06597	CHW
1.04441	1.02351	1.06573	CHW
1.0442	1.02334	1.06549	CHW
1.044	1.02317	1.06525	CHW
1.0438	1.023	1.06501	CHW
1.04359	1.02283	1.06478	CHW
1.04339	1.02266	1.06454	CHW
1.04319	1.02249	1.06431	CHW
1.04299	1.02232	1.06408	CHW
1.04279	1.02215	1.06385	CHW
1.04259	1.02198	1.06362	CHW
1.04239	1.02181	1.06339	CHW
1.04219	1.02164	1.06316	CHW
1.04199	1.02147	1.06293	CHW
1.0418	1.0213	1.06271	CHW
1.0416	1.02113	1.06248	CHW
1.0414	1.02096	1.06226	CHW
1.04121	1.02079	1.06204	CHW
1.04101	1.02062	1.06181	CHW
1.04082	1.02045	1.06159	CHW
1.04062	1.02028	1.06137	CHW
1.04043	1.02011	1.06116	CHW
1.04024	1.01994	1.06094	CHW
1.04005	1.01978	1.06072	CHW
1.03986	1.01961	1.06051	CHW
1.03966	1.01944	1.06029	CHW
1.03947	1.01927	1.06008	CHW
1.03928	1.01911	1.05986	CHW
1.0391	1.01894	1.05965	CHW
1.03891	1.01877	1.05944	CHW
1.03872	1.01861	1.05923	CHW
1.03853	1.01844	1.05902	CHW
1.03835	1.01827	1.05881	CHW
1.03816	1.01811	1.05861	CHW
1.03797	1.01794	1.0584	CHW
1.03779	1.01778	1.05819	CHW
1.0376	1.01761	1.05799	CHW
1.03742	1.01745	1.05778	CHW
1.03724	1.01728	1.05758	CHW
1.03705	1.01712	1.05738	CHW
1.03687	1.01696	1.05718	CHW
1.03669	1.01679	1.05698	CHW
1.03651	1.01663	1.05678	CHW
1.03633	1.01647	1.05658	CHW
1.03615	1.0163	1.05638	CHW
1.03597	1.01614	1.05618	CHW
1.03579	1.01598	1.05598	CHW
1.03561	1.01582	1.05579	CHW
1.03543	1.01566	1.05559	CHW
1.03526	1.0155	1.0554	CHW
1.03508	1.01534	1.05521	CHW
1.0349	1.01518	1.05501	CHW
1.03473	1.01502	1.05482	CHW
1.03455	1.01486	1.05463	CHW
1.03438	1.0147	1.05444	CHW
1.0342	1.01454	1.05425	CHW
1.03403	1.01438	1.05406	CHW
1.03386	1.01422	1.05387	CHW
1.03368	1.01407	1.05368	CHW
1.03351	1.01391	1.05349	CHW
1.03334	1.01375	1.05331	CHW
1.03317	1.0136	1.05312	CHW
1.033	1.01344	1.05293	CHW
1.03283	1.01329	1.05275	CHW
1.03266	1.01313	1.05257	CHW
1.03249	1.01298	1.05238	CHW
1.03232	1.01282	1.0522	CHW
1.03216	1.01267	1.05202	CHW
1.03199	1.01252	1.05184	CHW
1.03182	1.01236	1.05165	CHW
1.03166	1.01221	1.05147	CHW
1.03149	1.01206	1.05129	CHW
1.03132	1.01191	1.05111	CHW
1.03116	1.01176	1.05094	CHW
1.031	1.01161	1.05076	CHW
1.03083	1.01146	1.05058	CHW
1.03067	1.01131	1.0504	CHW
1.03051	1.01116	1.05023	CHW
1.03034	1.01101	1.05005	CHW
1.03018	1.01086	1.04988	CHW
1.03002	1.01071	1.0497	CHW
1.02986	1.01056	1.04953	CHW
1.0297	1.01042	1.04935	CHW
1.02954	1.01027	1.04918	CHW
1.02938	1.01012	1.04901	CHW
1.02922	1.00998	1.04883	CHW
1.02906	1.00983	1.04866	CHW
1.02891	1.00969	1.04849	CHW
1.02875	1.00955	1.04832	CHW
1.02859	1.0094	1.04815	CHW
1.02844	1.00926	1.04798	CHW
1.02828	1.00912	1.04781	CHW
1.02813	1.00897	1.04764	CHW
1.02797	1.00883	1.04747	CHW
1.02782	1.00869	1.04731	CHW
1.02766	1.00855	1.04714	CHW
1.02751	1.00841	1.04697	CHW
1.02736	1.00827	1.0468	CHW
1.0272	1.00813	1.04664	CHW
1.02705	1.00799	1.04647	CHW
1.0269	1.00785	1.04631	CHW
1.02675	1.00772	1.04614	CHW
1.0266	1.00758	1.04598	CHW
1.02645	1.00744	1.04581	CHW
1.0263	1.00731	1.04565	CHW
1.02615	1.00717	1.04549	CHW
1.026	1.00704	1.04532	CHW
1.02585	1.0069	1.04516	CHW
1.02571	1.00677	1.045	CHW
1.02556	1.00663	1.04484	CHW
1.02541	1.0065	1.04468	CHW
1.02527	1.00637	1.04452	CHW
1.02512	1.00624	1.04436	CHW
1.02497	1.0061	1.0442	CHW
1.02483	1.00597	1.04404	CHW
1.02468	1.00584	1.04388	CHW
1.02454	1.00571	1.04372	CHW
1.0244	1.00558	1.04356	CHW
1.02425	1.00546	1.0434	CHW
1.02411	1.00533	1.04324	CHW
1.02397	1.0052	1.04309	CHW
1.02383	1.00507	1.04293	CHW
1.02368	1.00494	1.04277	CHW
1.02354	1.00482	1.04262	CHW
1.0234	1.00469	1.04246	CHW
1.02326	1.00457	1.04231	CHW
1.02312	1.00444	1.04215	CHW
1.02298	1.00432	1.042	CHW
1.02284	1.0042	1.04184	CHW
1.02271	1.00407	1.04169	CHW
1.02257	1.00395	1.04153	CHW
1.02243	1.00383	1.04138	CHW
1.02229	1.00371	1.04123	CHW
1.02216	1.00359	1.04107	CHW
1.02202	1.00346	1.04092	CHW
1.02188	1.00334	1.04077	CHW
1.02175	1.00323	1.04061	CHW
1.02161	1.00311	1.04046	CHW
1.02148	1.00299	1.04031	CHW
1.02135	1.00287	1.04016	CHW
1.02121	1.00275	1.04001	CHW
1.02108	1.00264	1.03986	CHW
1.02094	1.00252	1.03971	CHW
1.02081	1.0024	1.03956	CHW
1.02068	1.00229	1.03941	CHW
1.02055	1.00217	1.03926	CHW
1.02042	1.00206	1.03911	CHW
1.02029	1.00195	1.03896	CHW
1.02016	1.00183	1.03881	CHW
1.02003	1.00172	1.03866	CHW
1.0199	1.00161	1.03852	CHW
1.01977	1.0015	1.03837	CHW
1.01964	1.00139	1.03822	CHW
1.01951	1.00128	1.03807	CHW
1.01938	1.00117	1.03793	CHW
1.01925	1.00106	1.03778	CHW
1.01913	1.00095	1.03763	CHW
1.019	1.00084	1.03749	CHW
1.01887	1.00073	1.03734	CHW
1.01875	1.00062	1.03719	CHW
1.01862	1.00052	1.03705	CHW
1.01849	1.00041	1.0369	CHW
1.01837	1.00031	1.03676	CHW
1.01824	1.0002	1.03661	CHW
1.01812	1.0001	1.03647	CHW
1.018	0.999992	1.03632	CHW
1.01787	0.999888	1.03618	CHW
1.01775	0.999785	1.03604	CHW
1.01763	0.999682	1.03589	CHW
1.0175	0.99958	1.03575	CHW
1.01738	0.999478	1.03561	CHW
1.01726	0.999377	1.03546	CHW
1.01714	0.999276	1.03532	CHW
1.01702	0.999176	1.03518	CHW
1.0169	0.999076	1.03504	CHW
1.01678	0.998977	1.03489	CHW
1.01666	0.998878	1.03475	CHW
1.01654	0.99878	1.03461	CHW
1.01642	0.998682	1.03447	CHW
1.0163	0.998585	1.03433	CHW
1.01618	0.998488	1.03419	CHW
1.01606	0.998392	1.03405	CHW
1.01595	0.998296	1.03391	CHW
1.01583	0.998201	1.03377	CHW
1.01571	0.998106	1.03363	CHW
1.0156	0.998012	1.03349	CHW
1.01548	0.997918	1.03335	CHW
1.01536	0.997825	1.03321	CHW
1.01525	0.997732	1.03307	CHW
1.01513	0.99764	1.03293	CHW
1.01502	0.997548	1.03279	CHW
1.0149	0.997456	1.03265	CHW
1.01479	0.997365	1.03252	CHW
1.01467	0.997275	1.03238	CHW
1.01456	0.997185	1.03224	CHW
1.01445	0.997095	1.0321	CHW
1.01434	0.997006	1.03197	CHW
1.01422	0.996917	1.03183	CHW
1.01411	0.996829	1.03169	CHW
1.014	0.996742	1.03155	CHW
1.01389	0.996654	1.03142	CHW
1.01378	0.996568	1.03128	CHW
1.01367	0.996481	1.03115	CHW
1.01355	0.996395	1.03101	CHW
1.01344	0.99631	1.03087	CHW
1.01333	0.996225	1.03074	CHW
1.01323	0.99614	1.0306	CHW
1.01312	0.996056	1.03047	CHW
1.01301	0.995973	1.03033	CHW
1.0129	0.995889	1.0302	CHW
1.01279	0.995806	1.03006	CHW
1.01268	0.995724	1.02993	CHW
1.01257	0.995642	1.0298	CHW
1.01247	0.995561	1.02966	CHW
1.01236	0.99548	1.02953	CHW
1.01225	0.995399	1.02939	CHW
1.01215	0.995319	1.02926	CHW
1.01204	0.995239	1.02913	CHW
1.01194	0.99516	1.02899	CHW
1.01183	0.995081	1.02886	CHW
1.01173	0.995002	1.02873	CHW
1.01162	0.994924	1.0286	CHW
1.01152	0.994846	1.02846	CHW
1.01141	0.994769	1.02833	CHW
1.01131	0.994692	1.0282	CHW
1.0112	0.994615	1.02807	CHW
1.0111	0.994539	1.02794	CHW
1.011	0.994463	1.02781	CHW
1.0109	0.994388	1.02768	CHW
1.01079	0.994313	1.02755	CHW
1.01069	0.994238	1.02741	CHW
1.01059	0.994164	1.02728	CHW
1.01049	0.99409	1.02715	CHW
1.01039	0.994017	1.02702	CHW
1.01028	0.993944	1.02689	CHW
1.01018	0.993871	1.02676	CHW
1.01008	0.993799	1.02664	CHW
1.00998	0.993727	1.02651	CHW
1.00988	0.993655	1.02638	CHW
1.00978	0.993584	1.02625	CHW
1.00969	0.993513	1.02612	CHW
1.00959	0.993443	1.02599	CHW
1.00949	0.993373	1.02586	CHW
1.00939	0.993303	1.02574	CHW
1.00929	0.993234	1.02561	CHW
1.00919	0.993164	1.02548	CHW
1.0091	0.993096	1.02535	CHW
1.009	0.993027	1.02523	CHW
1.0089	0.992959	1.0251	CHW
1.0088	0.992891	1.02497	CHW
1.00871	0.992824	1.02485	CHW
1.00861	0.992757	1.02472	CHW
1.00852	0.99269	1.02459	CHW
1.00842	0.992624	1.02447	CHW
1.00832	0.992558	1.02434	CHW
1.00823	0.992492	1.02422	CHW
1.00813	0.992426	1.02409	CHW
1.00804	0.992361	1.02396	CHW
1.00794	0.992296	1.02384	CHW
1.00785	0.992232	1.02372	CHW
1.00776	0.992167	1.02359	CHW
1.00766	0.992103	1.02347	CHW
1.00757	0.99204	1.02334	CHW
1.00748	0.991976	1.02322	CHW
1.00738	0.991913	1.02309	CHW
1.00729	0.99185	1.02297	CHW
1.0072	0.991788	1.02285	CHW
1.00711	0.991726	1.02273	CHW
1.00701	0.991664	1.0226	CHW
1.00692	0.991602	1.02248	CHW
1.00683	0.99154	1.02236	CHW
1.00674	0.991479	1.02224	CHW
1.00665	0.991418	1.02211	CHW
1.00656	0.991358	1.02199	CHW
1.00647	0.991297	1.02187	CHW
1.00638	0.991237	1.02175	CHW
1.00629	0.991177	1.02163	CHW
1.0062	0.991117	1.02151	CHW
1.00611	0.991058	1.02139	CHW
1.00602	0.990999	1.02127	CHW
1.00593	0.99094	1.02115	CHW
1.00584	0.990881	1.02103	CHW
1.00575	0.990822	1.02091	CHW
1.00566	0.990764	1.02079	CHW
1.00558	0.990706	1.02067	CHW
1.00549	0.990648	1.02055	CHW
1.0054	0.99059	1.02043	CHW
1.00531	0.990533	1.02031	CHW
1.00522	0.990476	1.02019	CHW
1.00514	0.990419	1.02008	CHW
1.00505	0.990362	1.01996	CHW
1.00496	0.990305	1.01984	CHW
1.00488	0.990249	1.01972	CHW
1.00479	0.990192	1.01961	CHW
1.00471	0.990136	1.01949	CHW
1.00462	0.99008	1.01937	CHW
1.00453	0.990024	1.01926	CHW
1.00445	0.989969	1.01914	CHW
1.00436	0.989913	1.01902	CHW
1.00428	0.989858	1.01891	CHW
1.00419	0.989803	1.01879	CHW
1.00411	0.989748	1.01868	CHW
1.00402	0.989693	1.01856	CHW
1.00394	0.989638	1.01845	CHW
1.00386	0.989584	1.01833	CHW
1.00377	0.989529	1.01822	CHW
1.00369	0.989475	1.01811	CHW
1.00361	0.989421	1.01799	CHW
1.00352	0.989367	1.01788	CHW
1.00344	0.989313	1.01777	CHW
1.00336	0.989259	1.01765	CHW
1.00327	0.989205	1.01754	CHW
1.00319	0.989152	1.01743	CHW
1.00311	0.989098	1.01732	CHW
1.00303	0.989045	1.01721	CHW
1.00295	0.988991	1.0171	CHW
1.00286	0.988938	1.01698	CHW
1.00278	0.988885	1.01687	CHW
1.0027	0.988832	1.01676	CHW
1.00262	0.988779	1.01665	CHW
1.00254	0.988726	1.01654	CHW
1.00246	0.988673	1.01643	CHW
1.00238	0.98862	1.01632	CHW
1.0023	0.988568	1.01622	CHW
1.00222	0.988515	1.01611	CHW
1.00214	0.988462	1.016	CHW
1.00206	0.98841	1.01589	CHW
1.00198	0.988357	1.01578	CHW
1.0019	0.988305	1.01568	CHW
1.00182	0.988252	1.01557	CHW
1.00174	0.9882	1.01546	CHW
1.00166	0.988148	1.01536	CHW
1.00158	0.988095	1.01525	CHW
1.0015	0.988043	1.01514	CHW
1.00142	0.98799	1.01504	CHW
1.00134	0.987938	1.01493	CHW
1.00127	0.987886	1.01483	CHW
1.00119	0.987833	1.01472	CHW
1.00111	0.987781	1.01462	CHW
1.00103	0.987729	1.01451	CHW
1.00095	0.987676	1.01441	CHW
1.00088	0.987624	1.01431	CHW
1.0008	0.987571	1.0142	CHW
1.00072	0.987519	1.0141	CHW
1.00065	0.987467	1.014	CHW
1.00057	0.987414	1.0139	CHW
1.00049	0.987362	1.0138	CHW
1.00041	0.987309	1.01369	CHW
1.00034	0.987256	1.01359	CHW
1.00026	0.987204	1.01349	CHW
1.00019	0.987151	1.01339	CHW
1.00011	0.987098	1.01329	CHW
1.00003	0.987045	1.01319	CHW
0.999958	0.986992	1.01309	CHW
0.999882	0.986939	1.013	CHW
0.999807	0.986886	1.0129	CHW
0.999732	0.986833	1.0128	CHW
0.999656	0.986779	1.0127	CHW
0.999581	0.986726	1.0126	CHW
0.999506	0.986672	1.01251	CHW
0.999431	0.986619	1.01241	CHW
0.999357	0.986565	1.01231	CHW
0.999282	0.986511	1.01222	CHW
0.999208	0.986457	1.01212	CHW
0.999133	0.986403	1.01203	CHW
0.999059	0.986349	1.01193	CHW
0.998985	0.986295	1.01184	CHW
0.998911	0.98624	1.01174	CHW
0.998837	0.986186	1.01165	CHW
0.998763	0.986131	1.01156	CHW
0.99869	0.986076	1.01146	CHW
0.998616	0.986021	1.01137	CHW
0.998543	0.985966	1.01128	CHW
0.998469	0.98591	1.01119	CHW
0.998396	0.985855	1.0111	CHW
0.998323	0.985799	1.01101	CHW
0.99825	0.985743	1.01092	CHW
0.998177	0.985687	1.01083	CHW
0.998105	0.985631	1.01074	CHW
0.998032	0.985575	1.01065	CHW
0.99796	0.985518	1.01056	CHW
0.997887	0.985461	1.01047	CHW
0.997815	0.985404	1.01038	CHW
0.997743	0.985347	1.01029	CHW
0.997671	0.98529	1.01021	CHW
0.997599	0.985232	1.01012	CHW
0.997527	0.985174	1.01003	CHW
0.997455	0.985116	1.00995	CHW
0.997383	0.985058	1.00986	CHW
0.997311	0.985	1.00978	CHW
0.99724	0.984941	1.00969	CHW
0.997168	0.984882	1.00961	CHW
0.997097	0.984823	1.00952	CHW
0.997026	0.984764	1.00944	CHW
0.996955	0.984704	1.00936	CHW
0.996884	0.984644	1.00928	CHW
0.996813	0.984584	1.00919	CHW
0.996742	0.984524	1.00911	CHW
0.996671	0.984463	1.00903	CHW
0.9966	0.984402	1.00895	CHW
0.996529	0.984341	1.00887	CHW
0.996459	0.984279	1.00879	CHW
0.996388	0.984218	1.00871	CHW
0.996318	0.984156	1.00863	CHW
0.996247	0.984094	1.00855	CHW
0.996177	0.984031	1.00847	CHW
0.996107	0.983968	1.0084	CHW
0.996037	0.983905	1.00832	CHW
0.995967	0.983842	1.00824	CHW
0.995897	0.983778	1.00816	CHW
0.995827	0.983714	1.00809	CHW
0.995757	0.98365	1.00801	CHW
0.995687	0.983586	1.00794	CHW
0.995617	0.983521	1.00786	CHW
0.995548	0.983456	1.00779	CHW
0.995478	0.98339	1.00771	CHW
0.995408	0.983324	1.00764	CHW
0.995339	0.983258	1.00757	CHW
0.995269	0.983192	1.0075	CHW
0.9952	0.983125	1.00742	CHW
0.995131	0.983058	1.00735	CHW
0.995061	0.982991	1.00728	CHW
0.994992	0.982923	1.00721	CHW
0.994923	0.982855	1.00714	CHW
0.994854	0.982787	1.00707	CHW
0.994785	0.982719	1.007	CHW
0.994716	0.98265	1.00693	CHW
0.994647	0.98258	1.00686	CHW
0.994578	0.982511	1.00679	CHW
0.994509	0.982441	1.00673	CHW
0.99444	0.982371	1.00666	CHW
0.994371	0.9823	1.00659	CHW
0.994303	0.982229	1.00652	CHW
0.994234	0.982158	1.00646	CHW
0.994165	0.982086	1.00639	CHW
0.994097	0.982014	1.00633	CHW
0.994028	0.981942	1.00626	CHW
0.99396	0.981869	1.0062	CHW
0.993891	0.981796	1.00613	CHW
0.993823	0.981723	1.00607	CHW
0.993754	0.981649	1.00601	CHW
0.993686	0.981575	1.00595	CHW
0.993617	0.981501	1.00588	CHW
0.993549	0.981426	1.00582	CHW
0.993481	0.981351	1.00576	CHW
0.993412	0.981276	1.0057	CHW
0.993344	0.9812	1.00564	CHW
0.993276	0.981124	1.00558	CHW
0.993207	0.981047	1.00552	CHW
0.993139	0.98097	1.00546	CHW
0.993071	0.980893	1.0054	CHW
0.993003	0.980816	1.00534	CHW
0.992935	0.980738	1.00528	CHW
0.992867	0.98066	1.00523	CHW
0.992798	0.980581	1.00517	CHW
0.99273	0.980502	1.00511	CHW
0.992662	0.980423	1.00505	CHW
0.992594	0.980343	1.005	CHW
0.992526	0.980263	1.00494	CHW
0.992458	0.980183	1.00489	CHW
0.99239	0.980102	1.00483	CHW
0.992322	0.980021	1.00478	CHW
0.992254	0.97994	1.00472	CHW

## Sheet: Figure 4b
RR	RRL	RRH	HW
1.01699	0.986098	1.04886	DHW
1.01703	0.986318	1.04869	DHW
1.01706	0.986539	1.04852	DHW
1.01709	0.986759	1.04836	DHW
1.01712	0.986978	1.04819	DHW
1.01716	0.987196	1.04803	DHW
1.01719	0.987414	1.04786	DHW
1.01722	0.987632	1.0477	DHW
1.01726	0.987848	1.04754	DHW
1.01729	0.988064	1.04738	DHW
1.01732	0.98828	1.04722	DHW
1.01735	0.988494	1.04706	DHW
1.01739	0.988708	1.0469	DHW
1.01742	0.988921	1.04674	DHW
1.01745	0.989134	1.04658	DHW
1.01748	0.989345	1.04642	DHW
1.01752	0.989556	1.04627	DHW
1.01755	0.989766	1.04611	DHW
1.01758	0.989975	1.04596	DHW
1.01761	0.990183	1.04581	DHW
1.01765	0.99039	1.04565	DHW
1.01768	0.990596	1.0455	DHW
1.01771	0.990801	1.04535	DHW
1.01774	0.991005	1.0452	DHW
1.01778	0.991209	1.04505	DHW
1.01781	0.991411	1.04491	DHW
1.01784	0.991612	1.04476	DHW
1.01787	0.991812	1.04462	DHW
1.0179	0.992011	1.04447	DHW
1.01793	0.992209	1.04433	DHW
1.01797	0.992406	1.04419	DHW
1.018	0.992601	1.04404	DHW
1.01803	0.992795	1.0439	DHW
1.01806	0.992988	1.04377	DHW
1.01809	0.99318	1.04363	DHW
1.01812	0.993371	1.04349	DHW
1.01815	0.99356	1.04336	DHW
1.01818	0.993748	1.04322	DHW
1.01822	0.993935	1.04309	DHW
1.01825	0.99412	1.04296	DHW
1.01828	0.994304	1.04283	DHW
1.01831	0.994486	1.0427	DHW
1.01834	0.994667	1.04257	DHW
1.01837	0.994847	1.04244	DHW
1.0184	0.995025	1.04232	DHW
1.01843	0.995201	1.04219	DHW
1.01846	0.995376	1.04207	DHW
1.01849	0.99555	1.04195	DHW
1.01852	0.995722	1.04183	DHW
1.01855	0.995892	1.04171	DHW
1.01857	0.99606	1.0416	DHW
1.0186	0.996227	1.04148	DHW
1.01863	0.996393	1.04137	DHW
1.01866	0.996556	1.04126	DHW
1.01869	0.996718	1.04114	DHW
1.01872	0.996878	1.04104	DHW
1.01875	0.997036	1.04093	DHW
1.01877	0.997193	1.04082	DHW
1.0188	0.997347	1.04072	DHW
1.01883	0.9975	1.04061	DHW
1.01886	0.997651	1.04051	DHW
1.01888	0.9978	1.04041	DHW
1.01891	0.997947	1.04032	DHW
1.01894	0.998092	1.04022	DHW
1.01896	0.998235	1.04012	DHW
1.01899	0.998376	1.04003	DHW
1.01902	0.998515	1.03994	DHW
1.01904	0.998652	1.03985	DHW
1.01907	0.998787	1.03976	DHW
1.01909	0.99892	1.03968	DHW
1.01912	0.999051	1.03959	DHW
1.01915	0.99918	1.03951	DHW
1.01917	0.999307	1.03943	DHW
1.0192	0.999431	1.03935	DHW
1.01922	0.999553	1.03927	DHW
1.01924	0.999674	1.0392	DHW
1.01927	0.999791	1.03913	DHW
1.01929	0.999907	1.03905	DHW
1.01932	1.00002	1.03898	DHW
1.01934	1.00013	1.03892	DHW
1.01936	1.00024	1.03885	DHW
1.01939	1.00035	1.03879	DHW
1.01941	1.00045	1.03872	DHW
1.01943	1.00055	1.03866	DHW
1.01945	1.00065	1.0386	DHW
1.01947	1.00075	1.03855	DHW
1.0195	1.00085	1.03849	DHW
1.01952	1.00094	1.03844	DHW
1.01954	1.00103	1.03839	DHW
1.01956	1.00112	1.03834	DHW
1.01958	1.00121	1.03829	DHW
1.0196	1.00129	1.03825	DHW
1.01962	1.00137	1.0382	DHW
1.01964	1.00145	1.03816	DHW
1.01966	1.00153	1.03812	DHW
1.01968	1.0016	1.03808	DHW
1.0197	1.00167	1.03805	DHW
1.01972	1.00174	1.03801	DHW
1.01973	1.00181	1.03798	DHW
1.01975	1.00187	1.03795	DHW
1.01977	1.00194	1.03792	DHW
1.01979	1.002	1.03789	DHW
1.0198	1.00206	1.03787	DHW
1.01982	1.00211	1.03784	DHW
1.01984	1.00216	1.03782	DHW
1.01985	1.00222	1.0378	DHW
1.01987	1.00226	1.03778	DHW
1.01988	1.00231	1.03776	DHW
1.0199	1.00236	1.03775	DHW
1.01991	1.0024	1.03774	DHW
1.01993	1.00244	1.03772	DHW
1.01994	1.00248	1.03771	DHW
1.01996	1.00251	1.0377	DHW
1.01997	1.00254	1.0377	DHW
1.01998	1.00258	1.03769	DHW
1.01999	1.00261	1.03769	DHW
1.02001	1.00263	1.03768	DHW
1.02002	1.00266	1.03768	DHW
1.02003	1.00268	1.03768	DHW
1.02004	1.0027	1.03768	DHW
1.02005	1.00272	1.03768	DHW
1.02006	1.00274	1.03769	DHW
1.02007	1.00275	1.03769	DHW
1.02008	1.00277	1.0377	DHW
1.02009	1.00278	1.03771	DHW
1.0201	1.00279	1.03771	DHW
1.02011	1.00279	1.03772	DHW
1.02012	1.0028	1.03773	DHW
1.02013	1.0028	1.03775	DHW
1.02013	1.00281	1.03776	DHW
1.02014	1.00281	1.03777	DHW
1.02015	1.00281	1.03779	DHW
1.02015	1.0028	1.0378	DHW
1.02016	1.0028	1.03782	DHW
1.02016	1.00279	1.03783	DHW
1.02017	1.00279	1.03785	DHW
1.02017	1.00278	1.03787	DHW
1.02018	1.00277	1.03789	DHW
1.02018	1.00275	1.03791	DHW
1.02018	1.00274	1.03793	DHW
1.02019	1.00273	1.03795	DHW
1.02019	1.00271	1.03797	DHW
1.02019	1.00269	1.03799	DHW
1.02019	1.00267	1.03802	DHW
1.02019	1.00265	1.03804	DHW
1.02019	1.00263	1.03806	DHW
1.02019	1.00261	1.03809	DHW
1.02019	1.00259	1.03811	DHW
1.02019	1.00256	1.03813	DHW
1.02019	1.00254	1.03816	DHW
1.02019	1.00251	1.03818	DHW
1.02019	1.00248	1.03821	DHW
1.02018	1.00245	1.03823	DHW
1.02018	1.00242	1.03826	DHW
1.02018	1.00239	1.03828	DHW
1.02017	1.00236	1.03831	DHW
1.02017	1.00232	1.03833	DHW
1.02016	1.00229	1.03836	DHW
1.02016	1.00226	1.03838	DHW
1.02015	1.00222	1.03841	DHW
1.02015	1.00218	1.03843	DHW
1.02014	1.00215	1.03846	DHW
1.02013	1.00211	1.03848	DHW
1.02013	1.00207	1.03851	DHW
1.02012	1.00203	1.03853	DHW
1.02011	1.00199	1.03855	DHW
1.0201	1.00195	1.03858	DHW
1.02009	1.00191	1.0386	DHW
1.02008	1.00187	1.03862	DHW
1.02007	1.00183	1.03865	DHW
1.02006	1.00178	1.03867	DHW
1.02005	1.00174	1.03869	DHW
1.02004	1.0017	1.03871	DHW
1.02003	1.00165	1.03874	DHW
1.02001	1.00161	1.03876	DHW
1.02	1.00156	1.03878	DHW
1.01999	1.00152	1.0388	DHW
1.01997	1.00147	1.03882	DHW
1.01996	1.00142	1.03884	DHW
1.01994	1.00138	1.03886	DHW
1.01993	1.00133	1.03887	DHW
1.01991	1.00128	1.03889	DHW
1.0199	1.00123	1.03891	DHW
1.01988	1.00119	1.03893	DHW
1.01986	1.00114	1.03894	DHW
1.01985	1.00109	1.03896	DHW
1.01983	1.00104	1.03897	DHW
1.01981	1.00099	1.03899	DHW
1.01979	1.00094	1.039	DHW
1.01977	1.00089	1.03901	DHW
1.01976	1.00084	1.03903	DHW
1.01974	1.00079	1.03904	DHW
1.01972	1.00074	1.03905	DHW
1.01969	1.00069	1.03906	DHW
1.01967	1.00064	1.03907	DHW
1.01965	1.00059	1.03908	DHW
1.01963	1.00054	1.03909	DHW
1.01961	1.00049	1.0391	DHW
1.01959	1.00043	1.0391	DHW
1.01956	1.00038	1.03911	DHW
1.01954	1.00033	1.03912	DHW
1.01952	1.00028	1.03912	DHW
1.01949	1.00023	1.03912	DHW
1.01947	1.00018	1.03913	DHW
1.01944	1.00013	1.03913	DHW
1.01942	1.00007	1.03913	DHW
1.01939	1.00002	1.03913	DHW
1.01936	0.99997	1.03913	DHW
1.01934	0.999918	1.03913	DHW
1.01931	0.999867	1.03913	DHW
1.01928	0.999815	1.03913	DHW
1.01925	0.999763	1.03913	DHW
1.01923	0.999711	1.03912	DHW
1.0192	0.99966	1.03912	DHW
1.01917	0.999608	1.03911	DHW
1.01914	0.999556	1.03911	DHW
1.01911	0.999504	1.0391	DHW
1.01908	0.999453	1.03909	DHW
1.01905	0.999401	1.03908	DHW
1.01902	0.99935	1.03907	DHW
1.01899	0.999299	1.03906	DHW
1.01895	0.999247	1.03905	DHW
1.01892	0.999196	1.03904	DHW
1.01889	0.999145	1.03902	DHW
1.01886	0.999094	1.03901	DHW
1.01882	0.999043	1.039	DHW
1.01879	0.998992	1.03898	DHW
1.01876	0.998941	1.03896	DHW
1.01872	0.998891	1.03895	DHW
1.01869	0.99884	1.03893	DHW
1.01865	0.99879	1.03891	DHW
1.01862	0.998739	1.03889	DHW
1.01858	0.998689	1.03887	DHW
1.01854	0.998639	1.03884	DHW
1.01851	0.998589	1.03882	DHW
1.01847	0.99854	1.0388	DHW
1.01843	0.99849	1.03877	DHW
1.01839	0.998441	1.03875	DHW
1.01836	0.998391	1.03872	DHW
1.01832	0.998342	1.03869	DHW
1.01828	0.998293	1.03866	DHW
1.01824	0.998244	1.03863	DHW
1.0182	0.998196	1.0386	DHW
1.01816	0.998147	1.03857	DHW
1.01812	0.998099	1.03854	DHW
1.01808	0.998051	1.03851	DHW
1.01804	0.998003	1.03847	DHW
1.018	0.997955	1.03844	DHW
1.01795	0.997907	1.0384	DHW
1.01791	0.99786	1.03837	DHW
1.01787	0.997812	1.03833	DHW
1.01783	0.997765	1.03829	DHW
1.01778	0.997718	1.03825	DHW
1.01774	0.997671	1.03821	DHW
1.0177	0.997625	1.03817	DHW
1.01765	0.997578	1.03813	DHW
1.01761	0.997532	1.03808	DHW
1.01756	0.997486	1.03804	DHW
1.01752	0.99744	1.038	DHW
1.01747	0.997394	1.03795	DHW
1.01742	0.997349	1.0379	DHW
1.01738	0.997304	1.03786	DHW
1.01733	0.997258	1.03781	DHW
1.01728	0.997214	1.03776	DHW
1.01724	0.997169	1.03771	DHW
1.01719	0.997124	1.03766	DHW
1.01714	0.99708	1.0376	DHW
1.01709	0.997036	1.03755	DHW
1.01704	0.996991	1.0375	DHW
1.01699	0.996948	1.03744	DHW
1.01694	0.996904	1.03739	DHW
1.01689	0.99686	1.03733	DHW
1.01684	0.996817	1.03727	DHW
1.01679	0.996774	1.03722	DHW
1.01674	0.996731	1.03716	DHW
1.01669	0.996688	1.0371	DHW
1.01664	0.996646	1.03704	DHW
1.01659	0.996603	1.03698	DHW
1.01654	0.996561	1.03691	DHW
1.01648	0.996519	1.03685	DHW
1.01643	0.996477	1.03679	DHW
1.01638	0.996435	1.03672	DHW
1.01633	0.996394	1.03666	DHW
1.01627	0.996353	1.03659	DHW
1.01622	0.996311	1.03652	DHW
1.01616	0.99627	1.03645	DHW
1.01611	0.996229	1.03639	DHW
1.01605	0.996189	1.03632	DHW
1.016	0.996148	1.03624	DHW
1.01594	0.996108	1.03617	DHW
1.01589	0.996068	1.0361	DHW
1.01583	0.996027	1.03603	DHW
1.01577	0.995988	1.03595	DHW
1.01572	0.995948	1.03588	DHW
1.01566	0.995908	1.0358	DHW
1.0156	0.995869	1.03573	DHW
1.01555	0.995829	1.03565	DHW
1.01549	0.99579	1.03557	DHW
1.01543	0.995751	1.03549	DHW
1.01537	0.995712	1.03542	DHW
1.01531	0.995673	1.03534	DHW
1.01525	0.995635	1.03526	DHW
1.01519	0.995596	1.03517	DHW
1.01513	0.995558	1.03509	DHW
1.01507	0.995519	1.03501	DHW
1.01501	0.995481	1.03492	DHW
1.01495	0.995443	1.03484	DHW
1.01489	0.995405	1.03476	DHW
1.01483	0.995367	1.03467	DHW
1.01477	0.995329	1.03458	DHW
1.0147	0.995292	1.0345	DHW
1.01464	0.995254	1.03441	DHW
1.01458	0.995217	1.03432	DHW
1.01452	0.995179	1.03423	DHW
1.01445	0.995142	1.03414	DHW
1.01439	0.995105	1.03405	DHW
1.01433	0.995067	1.03396	DHW
1.01426	0.99503	1.03387	DHW
1.0142	0.994993	1.03377	DHW
1.01413	0.994956	1.03368	DHW
1.01407	0.994919	1.03359	DHW
1.014	0.994882	1.03349	DHW
1.01394	0.994846	1.0334	DHW
1.01387	0.994809	1.0333	DHW
1.01381	0.994772	1.03321	DHW
1.01374	0.994735	1.03311	DHW
1.01367	0.994699	1.03301	DHW
1.01361	0.994662	1.03291	DHW
1.01354	0.994625	1.03282	DHW
1.01347	0.994589	1.03272	DHW
1.01341	0.994552	1.03262	DHW
1.01334	0.994515	1.03252	DHW
1.01327	0.994479	1.03242	DHW
1.0132	0.994442	1.03231	DHW
1.01313	0.994405	1.03221	DHW
1.01306	0.994369	1.03211	DHW
1.01299	0.994332	1.03201	DHW
1.01292	0.994295	1.0319	DHW
1.01286	0.994258	1.0318	DHW
1.01279	0.994222	1.0317	DHW
1.01271	0.994185	1.03159	DHW
1.01264	0.994148	1.03149	DHW
1.01257	0.994111	1.03138	DHW
1.0125	0.994074	1.03127	DHW
1.01243	0.994036	1.03117	DHW
1.01236	0.993999	1.03106	DHW
1.01229	0.993962	1.03095	DHW
1.01222	0.993924	1.03084	DHW
1.01214	0.993887	1.03074	DHW
1.01207	0.993849	1.03063	DHW
1.012	0.993811	1.03052	DHW
1.01193	0.993773	1.03041	DHW
1.01185	0.993735	1.0303	DHW
1.01178	0.993697	1.03019	DHW
1.0117	0.993659	1.03008	DHW
1.01163	0.99362	1.02997	DHW
1.01156	0.993582	1.02986	DHW
1.01148	0.993543	1.02975	DHW
1.01141	0.993504	1.02963	DHW
1.01133	0.993464	1.02952	DHW
1.01126	0.993425	1.02941	DHW
1.01118	0.993385	1.0293	DHW
1.01111	0.993346	1.02918	DHW
1.01103	0.993305	1.02907	DHW
1.01095	0.993265	1.02896	DHW
1.01088	0.993225	1.02884	DHW
1.0108	0.993184	1.02873	DHW
1.01072	0.993143	1.02862	DHW
1.01065	0.993101	1.0285	DHW
1.01057	0.99306	1.02839	DHW
1.01049	0.993018	1.02827	DHW
1.01041	0.992976	1.02816	DHW
1.01034	0.992933	1.02805	DHW
1.01026	0.99289	1.02793	DHW
1.01018	0.992847	1.02782	DHW
1.0101	0.992804	1.0277	DHW
1.01002	0.99276	1.02759	DHW
1.00994	0.992716	1.02747	DHW
1.00986	0.992671	1.02735	DHW
1.00978	0.992626	1.02724	DHW
1.0097	0.992581	1.02712	DHW
1.00962	0.992535	1.02701	DHW
1.00954	0.992489	1.02689	DHW
1.00946	0.992443	1.02678	DHW
1.00938	0.992396	1.02666	DHW
1.0093	0.992348	1.02655	DHW
1.00922	0.9923	1.02643	DHW
1.00914	0.992252	1.02632	DHW
1.00906	0.992203	1.0262	DHW
1.00898	0.992154	1.02609	DHW
1.0089	0.992104	1.02597	DHW
1.00881	0.992054	1.02586	DHW
1.00873	0.992003	1.02574	DHW
1.00865	0.991952	1.02563	DHW
1.00857	0.9919	1.02551	DHW
1.00848	0.991848	1.0254	DHW
1.0084	0.991795	1.02528	DHW
1.00832	0.991741	1.02517	DHW
1.00823	0.991687	1.02506	DHW
1.00815	0.991632	1.02494	DHW
1.00807	0.991577	1.02483	DHW
1.00798	0.991521	1.02472	DHW
1.0079	0.991465	1.0246	DHW
1.00781	0.991407	1.02449	DHW
1.00773	0.99135	1.02438	DHW
1.00764	0.991291	1.02427	DHW
1.00756	0.991232	1.02415	DHW
1.00747	0.991172	1.02404	DHW
1.00739	0.991111	1.02393	DHW
1.0073	0.99105	1.02382	DHW
1.00722	0.990988	1.02371	DHW
1.00713	0.990925	1.0236	DHW
1.00704	0.990861	1.02349	DHW
1.00696	0.990797	1.02338	DHW
1.00687	0.990732	1.02327	DHW
1.00678	0.990666	1.02317	DHW
1.0067	0.990599	1.02306	DHW
1.00661	0.990532	1.02295	DHW
1.00652	0.990464	1.02284	DHW
1.00644	0.990394	1.02274	DHW
1.00635	0.990324	1.02263	DHW
1.00626	0.990254	1.02253	DHW
1.00617	0.990182	1.02242	DHW
1.00608	0.990109	1.02232	DHW
1.006	0.990036	1.02221	DHW
1.00591	0.989961	1.02211	DHW
1.00582	0.989886	1.02201	DHW
1.00573	0.98981	1.02191	DHW
1.00564	0.989732	1.02181	DHW
1.00555	0.989654	1.02171	DHW
1.00546	0.989575	1.02161	DHW
1.00537	0.989495	1.02151	DHW
1.00528	0.989414	1.02141	DHW
1.00519	0.989332	1.02131	DHW
1.0051	0.989249	1.02121	DHW
1.00501	0.989165	1.02112	DHW
1.00492	0.98908	1.02102	DHW
1.00483	0.988994	1.02093	DHW
1.00474	0.988906	1.02083	DHW
1.00465	0.988818	1.02074	DHW
1.00456	0.988729	1.02065	DHW
1.00447	0.988639	1.02056	DHW
1.00438	0.988547	1.02047	DHW
1.00429	0.988455	1.02038	DHW
1.0042	0.988361	1.02029	DHW
1.00411	0.988266	1.0202	DHW
1.00401	0.98817	1.02011	DHW
1.00392	0.988073	1.02002	DHW
1.00383	0.987975	1.01994	DHW
1.00374	0.987876	1.01985	DHW
1.00365	0.987776	1.01977	DHW
1.00355	0.987674	1.01969	DHW
1.00346	0.987572	1.0196	DHW
1.00337	0.987468	1.01952	DHW
1.00327	0.987363	1.01944	DHW
1.00318	0.987257	1.01936	DHW
1.00309	0.987149	1.01928	DHW
1.00299	0.987041	1.01921	DHW
1.0029	0.986931	1.01913	DHW
1.00281	0.98682	1.01905	DHW
1.00271	0.986708	1.01898	DHW
1.00262	0.986595	1.01891	DHW
1.00253	0.98648	1.01883	DHW
1.00243	0.986365	1.01876	DHW
1.00234	0.986248	1.01869	DHW
1.00224	0.98613	1.01862	DHW
1.00215	0.98601	1.01855	DHW
1.00205	0.98589	1.01848	DHW
1.00196	0.985768	1.01842	DHW
1.00187	0.985645	1.01835	DHW
1.00177	0.985521	1.01829	DHW
1.00167	0.985396	1.01822	DHW
1.00158	0.985269	1.01816	DHW
1.00148	0.985141	1.0181	DHW
1.00139	0.985012	1.01804	DHW
1.00129	0.984882	1.01798	DHW
1.0012	0.98475	1.01792	DHW
1.0011	0.984618	1.01786	DHW
1.00101	0.984484	1.01781	DHW
1.00091	0.984349	1.01775	DHW
1.00081	0.984212	1.0177	DHW
1.00072	0.984075	1.01764	DHW
1.00062	0.983936	1.01759	DHW
1.00052	0.983796	1.01754	DHW
1.00043	0.983655	1.01749	DHW
1.00033	0.983513	1.01744	DHW
1.00023	0.983369	1.01739	DHW
1.00014	0.983225	1.01734	DHW
1.00004	0.983079	1.0173	DHW
0.999944	0.982932	1.01725	DHW
0.999846	0.982783	1.01721	DHW
0.999749	0.982634	1.01716	DHW
0.999652	0.982483	1.01712	DHW
0.999554	0.982332	1.01708	DHW
0.999457	0.982179	1.01704	DHW
0.999359	0.982025	1.017	DHW
0.999261	0.981869	1.01696	DHW
0.999163	0.981713	1.01692	DHW
0.999065	0.981556	1.01689	DHW
0.998967	0.981397	1.01685	DHW
0.998869	0.981237	1.01682	DHW
0.998771	0.981077	1.01678	DHW
0.998672	0.980915	1.01675	DHW
0.998574	0.980752	1.01672	DHW
0.998475	0.980588	1.01669	DHW
0.998377	0.980423	1.01666	DHW
0.998278	0.980256	1.01663	DHW
0.998179	0.980089	1.0166	DHW
0.99808	0.979921	1.01658	DHW
0.997981	0.979751	1.01655	DHW
0.997882	0.979581	1.01653	DHW
0.997783	0.97941	1.0165	DHW
0.997684	0.979237	1.01648	DHW
0.997585	0.979064	1.01646	DHW
0.997485	0.978889	1.01644	DHW
0.997386	0.978714	1.01641	DHW
0.997286	0.978537	1.0164	DHW
0.997187	0.97836	1.01638	DHW
0.997087	0.978181	1.01636	DHW
0.996988	0.978002	1.01634	DHW
0.996888	0.977822	1.01633	DHW
0.996788	0.97764	1.01631	DHW
0.996688	0.977458	1.0163	DHW
0.996588	0.977275	1.01628	DHW
0.996488	0.977091	1.01627	DHW
0.996388	0.976906	1.01626	DHW
0.996288	0.97672	1.01625	DHW
0.996187	0.976534	1.01624	DHW
0.996087	0.976346	1.01623	DHW
0.995987	0.976158	1.01622	DHW
0.995886	0.975968	1.01621	DHW
0.995786	0.975778	1.0162	DHW
0.995685	0.975587	1.0162	DHW
0.995585	0.975395	1.01619	DHW
0.995484	0.975203	1.01619	DHW
0.995383	0.975009	1.01618	DHW
0.995282	0.974815	1.01618	DHW
0.995182	0.97462	1.01618	DHW
0.995081	0.974425	1.01617	DHW
0.99498	0.974228	1.01617	DHW
0.994879	0.974031	1.01617	DHW
0.994778	0.973833	1.01617	DHW
0.994677	0.973634	1.01617	DHW
0.994575	0.973434	1.01618	DHW
0.994474	0.973234	1.01618	DHW
0.994373	0.973033	1.01618	DHW
0.994272	0.972832	1.01618	DHW
0.99417	0.972629	1.01619	DHW
0.994069	0.972426	1.01619	DHW
0.993968	0.972223	1.0162	DHW
0.993866	0.972018	1.01621	DHW
0.993765	0.971813	1.01621	DHW
0.993663	0.971608	1.01622	DHW
0.993562	0.971401	1.01623	DHW
0.99346	0.971195	1.01624	DHW
0.993358	0.970987	1.01625	DHW
0.993257	0.970779	1.01626	DHW
0.993155	0.97057	1.01627	DHW
0.993053	0.970361	1.01628	DHW
0.992952	0.970151	1.01629	DHW
0.99285	0.969941	1.0163	DHW
0.992748	0.96973	1.01631	DHW
0.992646	0.969518	1.01633	DHW
0.992544	0.969306	1.01634	DHW
0.992442	0.969094	1.01635	DHW
0.99234	0.96888	1.01637	DHW
0.992239	0.968667	1.01638	DHW
0.992137	0.968453	1.0164	DHW
0.992035	0.968238	1.01642	DHW
0.991933	0.968023	1.01643	DHW
0.991831	0.967807	1.01645	DHW
0.991728	0.967591	1.01647	DHW
0.991626	0.967374	1.01649	DHW
0.991524	0.967157	1.0165	DHW
0.991422	0.96694	1.01652	DHW
0.99132	0.966722	1.01654	DHW
0.991218	0.966504	1.01656	DHW
0.991116	0.966285	1.01658	DHW
0.991014	0.966066	1.01661	DHW
0.990911	0.965846	1.01663	DHW
0.990809	0.965626	1.01665	DHW
0.990707	0.965406	1.01667	DHW
0.990605	0.965185	1.01669	DHW
0.990503	0.964964	1.01672	DHW
0.9904	0.964742	1.01674	DHW
0.990298	0.964521	1.01676	DHW
0.990196	0.964298	1.01679	DHW
0.990094	0.964076	1.01681	DHW
0.989991	0.963853	1.01684	DHW
0.989889	0.96363	1.01686	DHW
0.989787	0.963406	1.01689	DHW
0.989685	0.963182	1.01692	DHW
0.989583	0.962958	1.01694	DHW
0.98948	0.962734	1.01697	DHW
0.989378	0.962509	1.017	DHW
0.989276	0.962284	1.01702	DHW
0.989174	0.962059	1.01705	DHW
0.989071	0.961833	1.01708	DHW
0.988969	0.961607	1.01711	DHW
0.988867	0.961381	1.01714	DHW
0.988765	0.961155	1.01717	DHW
1.01272	0.996296	1.02942	NHW
1.01271	0.996312	1.02937	NHW
1.01269	0.996328	1.02933	NHW
1.01268	0.996344	1.02928	NHW
1.01266	0.996359	1.02924	NHW
1.01265	0.996375	1.02919	NHW
1.01264	0.99639	1.02915	NHW
1.01262	0.996406	1.0291	NHW
1.01261	0.996421	1.02905	NHW
1.01259	0.996436	1.02901	NHW
1.01258	0.996451	1.02896	NHW
1.01256	0.996465	1.02892	NHW
1.01255	0.99648	1.02887	NHW
1.01253	0.996494	1.02883	NHW
1.01252	0.996509	1.02878	NHW
1.0125	0.996523	1.02874	NHW
1.01249	0.996537	1.0287	NHW
1.01247	0.996551	1.02865	NHW
1.01246	0.996565	1.02861	NHW
1.01245	0.996578	1.02856	NHW
1.01243	0.996592	1.02852	NHW
1.01242	0.996605	1.02848	NHW
1.0124	0.996619	1.02843	NHW
1.01239	0.996632	1.02839	NHW
1.01237	0.996645	1.02835	NHW
1.01236	0.996657	1.0283	NHW
1.01234	0.99667	1.02826	NHW
1.01233	0.996683	1.02822	NHW
1.01231	0.996695	1.02818	NHW
1.0123	0.996707	1.02813	NHW
1.01228	0.996719	1.02809	NHW
1.01227	0.996731	1.02805	NHW
1.01225	0.996743	1.02801	NHW
1.01224	0.996755	1.02797	NHW
1.01223	0.996767	1.02792	NHW
1.01221	0.996778	1.02788	NHW
1.0122	0.996789	1.02784	NHW
1.01218	0.996801	1.0278	NHW
1.01217	0.996812	1.02776	NHW
1.01215	0.996823	1.02772	NHW
1.01214	0.996833	1.02768	NHW
1.01212	0.996844	1.02764	NHW
1.01211	0.996855	1.02759	NHW
1.01209	0.996865	1.02755	NHW
1.01208	0.996875	1.02751	NHW
1.01206	0.996885	1.02747	NHW
1.01205	0.996895	1.02743	NHW
1.01203	0.996905	1.02739	NHW
1.01202	0.996915	1.02735	NHW
1.01201	0.996925	1.02731	NHW
1.01199	0.996934	1.02727	NHW
1.01198	0.996944	1.02723	NHW
1.01196	0.996953	1.0272	NHW
1.01195	0.996962	1.02716	NHW
1.01193	0.996971	1.02712	NHW
1.01192	0.99698	1.02708	NHW
1.0119	0.996989	1.02704	NHW
1.01189	0.996997	1.027	NHW
1.01187	0.997006	1.02696	NHW
1.01186	0.997014	1.02692	NHW
1.01184	0.997022	1.02688	NHW
1.01183	0.997031	1.02685	NHW
1.01181	0.997039	1.02681	NHW
1.0118	0.997047	1.02677	NHW
1.01178	0.997054	1.02673	NHW
1.01177	0.997062	1.02669	NHW
1.01175	0.99707	1.02666	NHW
1.01174	0.997077	1.02662	NHW
1.01173	0.997084	1.02658	NHW
1.01171	0.997092	1.02654	NHW
1.0117	0.997099	1.02651	NHW
1.01168	0.997106	1.02647	NHW
1.01167	0.997113	1.02643	NHW
1.01165	0.99712	1.0264	NHW
1.01164	0.997126	1.02636	NHW
1.01162	0.997133	1.02632	NHW
1.01161	0.99714	1.02629	NHW
1.01159	0.997146	1.02625	NHW
1.01158	0.997153	1.02621	NHW
1.01156	0.997159	1.02618	NHW
1.01155	0.997165	1.02614	NHW
1.01153	0.997171	1.0261	NHW
1.01152	0.997177	1.02607	NHW
1.0115	0.997183	1.02603	NHW
1.01149	0.997189	1.02599	NHW
1.01147	0.997195	1.02596	NHW
1.01146	0.9972	1.02592	NHW
1.01144	0.997206	1.02589	NHW
1.01143	0.997211	1.02585	NHW
1.01142	0.997217	1.02582	NHW
1.0114	0.997222	1.02578	NHW
1.01139	0.997227	1.02574	NHW
1.01137	0.997233	1.02571	NHW
1.01136	0.997238	1.02567	NHW
1.01134	0.997243	1.02564	NHW
1.01133	0.997248	1.0256	NHW
1.01131	0.997253	1.02557	NHW
1.0113	0.997258	1.02553	NHW
1.01128	0.997263	1.0255	NHW
1.01127	0.997267	1.02546	NHW
1.01125	0.997272	1.02543	NHW
1.01124	0.997277	1.02539	NHW
1.01122	0.997281	1.02536	NHW
1.01121	0.997286	1.02532	NHW
1.01119	0.99729	1.02529	NHW
1.01118	0.997295	1.02525	NHW
1.01116	0.997299	1.02522	NHW
1.01115	0.997304	1.02518	NHW
1.01113	0.997308	1.02515	NHW
1.01112	0.997313	1.02511	NHW
1.0111	0.997317	1.02508	NHW
1.01109	0.997321	1.02504	NHW
1.01107	0.997325	1.02501	NHW
1.01106	0.99733	1.02497	NHW
1.01104	0.997334	1.02494	NHW
1.01103	0.997338	1.02491	NHW
1.01101	0.997342	1.02487	NHW
1.011	0.997346	1.02484	NHW
1.01098	0.99735	1.0248	NHW
1.01097	0.997354	1.02477	NHW
1.01095	0.997359	1.02473	NHW
1.01094	0.997363	1.0247	NHW
1.01092	0.997367	1.02466	NHW
1.01091	0.997371	1.02463	NHW
1.01089	0.997375	1.02459	NHW
1.01088	0.997379	1.02456	NHW
1.01086	0.997383	1.02452	NHW
1.01085	0.997387	1.02449	NHW
1.01083	0.997391	1.02446	NHW
1.01082	0.997396	1.02442	NHW
1.0108	0.9974	1.02439	NHW
1.01079	0.997404	1.02435	NHW
1.01077	0.997408	1.02432	NHW
1.01076	0.997412	1.02428	NHW
1.01074	0.997417	1.02425	NHW
1.01073	0.997421	1.02421	NHW
1.01071	0.997425	1.02418	NHW
1.0107	0.99743	1.02414	NHW
1.01068	0.997434	1.02411	NHW
1.01067	0.997439	1.02407	NHW
1.01065	0.997443	1.02404	NHW
1.01064	0.997448	1.024	NHW
1.01062	0.997452	1.02396	NHW
1.01061	0.997457	1.02393	NHW
1.01059	0.997461	1.02389	NHW
1.01058	0.997466	1.02386	NHW
1.01056	0.997471	1.02382	NHW
1.01055	0.997476	1.02379	NHW
1.01053	0.997481	1.02375	NHW
1.01052	0.997486	1.02372	NHW
1.0105	0.997491	1.02368	NHW
1.01049	0.997496	1.02364	NHW
1.01047	0.997501	1.02361	NHW
1.01045	0.997507	1.02357	NHW
1.01044	0.997512	1.02353	NHW
1.01042	0.997517	1.0235	NHW
1.01041	0.997523	1.02346	NHW
1.01039	0.997528	1.02342	NHW
1.01038	0.997534	1.02339	NHW
1.01036	0.99754	1.02335	NHW
1.01035	0.997546	1.02331	NHW
1.01033	0.997552	1.02328	NHW
1.01032	0.997558	1.02324	NHW
1.0103	0.997564	1.0232	NHW
1.01029	0.99757	1.02317	NHW
1.01027	0.997576	1.02313	NHW
1.01026	0.997583	1.02309	NHW
1.01024	0.997589	1.02305	NHW
1.01023	0.997596	1.02302	NHW
1.01021	0.997602	1.02298	NHW
1.01019	0.997609	1.02294	NHW
1.01018	0.997616	1.0229	NHW
1.01016	0.997623	1.02286	NHW
1.01015	0.99763	1.02282	NHW
1.01013	0.997637	1.02279	NHW
1.01012	0.997644	1.02275	NHW
1.0101	0.997652	1.02271	NHW
1.01009	0.997659	1.02267	NHW
1.01007	0.997667	1.02263	NHW
1.01006	0.997674	1.02259	NHW
1.01004	0.997682	1.02255	NHW
1.01003	0.99769	1.02251	NHW
1.01001	0.997698	1.02247	NHW
1.00999	0.997706	1.02244	NHW
1.00998	0.997714	1.0224	NHW
1.00996	0.997722	1.02236	NHW
1.00995	0.99773	1.02232	NHW
1.00993	0.997739	1.02228	NHW
1.00992	0.997748	1.02224	NHW
1.0099	0.997756	1.0222	NHW
1.00989	0.997765	1.02216	NHW
1.00987	0.997774	1.02211	NHW
1.00986	0.997783	1.02207	NHW
1.00984	0.997792	1.02203	NHW
1.00982	0.997801	1.02199	NHW
1.00981	0.997811	1.02195	NHW
1.00979	0.99782	1.02191	NHW
1.00978	0.99783	1.02187	NHW
1.00976	0.997839	1.02183	NHW
1.00975	0.997849	1.02179	NHW
1.00973	0.997859	1.02174	NHW
1.00972	0.997869	1.0217	NHW
1.0097	0.997879	1.02166	NHW
1.00968	0.99789	1.02162	NHW
1.00967	0.9979	1.02158	NHW
1.00965	0.99791	1.02153	NHW
1.00964	0.997921	1.02149	NHW
1.00962	0.997932	1.02145	NHW
1.00961	0.997943	1.02141	NHW
1.00959	0.997954	1.02136	NHW
1.00958	0.997965	1.02132	NHW
1.00956	0.997976	1.02128	NHW
1.00954	0.997987	1.02123	NHW
1.00953	0.997999	1.02119	NHW
1.00951	0.99801	1.02115	NHW
1.0095	0.998022	1.0211	NHW
1.00948	0.998034	1.02106	NHW
1.00947	0.998046	1.02102	NHW
1.00945	0.998058	1.02097	NHW
1.00943	0.99807	1.02093	NHW
1.00942	0.998082	1.02088	NHW
1.0094	0.998095	1.02084	NHW
1.00939	0.998107	1.0208	NHW
1.00937	0.99812	1.02075	NHW
1.00936	0.998133	1.02071	NHW
1.00934	0.998146	1.02066	NHW
1.00932	0.998159	1.02062	NHW
1.00931	0.998172	1.02057	NHW
1.00929	0.998185	1.02052	NHW
1.00928	0.998199	1.02048	NHW
1.00926	0.998212	1.02043	NHW
1.00925	0.998226	1.02039	NHW
1.00923	0.99824	1.02034	NHW
1.00921	0.998254	1.0203	NHW
1.0092	0.998268	1.02025	NHW
1.00918	0.998282	1.0202	NHW
1.00917	0.998296	1.02016	NHW
1.00915	0.998311	1.02011	NHW
1.00914	0.998325	1.02006	NHW
1.00912	0.99834	1.02002	NHW
1.0091	0.998355	1.01997	NHW
1.00909	0.99837	1.01992	NHW
1.00907	0.998385	1.01987	NHW
1.00906	0.9984	1.01983	NHW
1.00904	0.998415	1.01978	NHW
1.00902	0.998431	1.01973	NHW
1.00901	0.998446	1.01968	NHW
1.00899	0.998462	1.01964	NHW
1.00898	0.998478	1.01959	NHW
1.00896	0.998494	1.01954	NHW
1.00895	0.99851	1.01949	NHW
1.00893	0.998526	1.01944	NHW
1.00891	0.998543	1.01939	NHW
1.0089	0.998559	1.01934	NHW
1.00888	0.998576	1.0193	NHW
1.00887	0.998592	1.01925	NHW
1.00885	0.998609	1.0192	NHW
1.00883	0.998626	1.01915	NHW
1.00882	0.998643	1.0191	NHW
1.0088	0.99866	1.01905	NHW
1.00879	0.998678	1.019	NHW
1.00877	0.998695	1.01895	NHW
1.00875	0.998713	1.0189	NHW
1.00874	0.99873	1.01885	NHW
1.00872	0.998748	1.0188	NHW
1.00871	0.998766	1.01875	NHW
1.00869	0.998784	1.0187	NHW
1.00868	0.998802	1.01865	NHW
1.00866	0.99882	1.01859	NHW
1.00864	0.998839	1.01854	NHW
1.00863	0.998857	1.01849	NHW
1.00861	0.998876	1.01844	NHW
1.0086	0.998895	1.01839	NHW
1.00858	0.998914	1.01834	NHW
1.00856	0.998933	1.01829	NHW
1.00855	0.998952	1.01823	NHW
1.00853	0.998971	1.01818	NHW
1.00852	0.998991	1.01813	NHW
1.0085	0.99901	1.01808	NHW
1.00848	0.99903	1.01803	NHW
1.00847	0.999049	1.01797	NHW
1.00845	0.999069	1.01792	NHW
1.00844	0.999089	1.01787	NHW
1.00842	0.999109	1.01782	NHW
1.0084	0.999129	1.01776	NHW
1.00839	0.99915	1.01771	NHW
1.00837	0.99917	1.01766	NHW
1.00835	0.999191	1.0176	NHW
1.00834	0.999211	1.01755	NHW
1.00832	0.999232	1.0175	NHW
1.00831	0.999253	1.01744	NHW
1.00829	0.999274	1.01739	NHW
1.00827	0.999295	1.01733	NHW
1.00826	0.999316	1.01728	NHW
1.00824	0.999337	1.01723	NHW
1.00823	0.999359	1.01717	NHW
1.00821	0.99938	1.01712	NHW
1.00819	0.999402	1.01706	NHW
1.00818	0.999424	1.01701	NHW
1.00816	0.999445	1.01695	NHW
1.00815	0.999467	1.0169	NHW
1.00813	0.999489	1.01684	NHW
1.00811	0.999512	1.01679	NHW
1.0081	0.999534	1.01673	NHW
1.00808	0.999556	1.01668	NHW
1.00806	0.999579	1.01662	NHW
1.00805	0.999601	1.01657	NHW
1.00803	0.999624	1.01651	NHW
1.00802	0.999646	1.01646	NHW
1.008	0.999669	1.0164	NHW
1.00798	0.999692	1.01634	NHW
1.00797	0.999715	1.01629	NHW
1.00795	0.999738	1.01623	NHW
1.00794	0.999761	1.01618	NHW
1.00792	0.999785	1.01612	NHW
1.0079	0.999808	1.01606	NHW
1.00789	0.999832	1.01601	NHW
1.00787	0.999855	1.01595	NHW
1.00785	0.999879	1.01589	NHW
1.00784	0.999903	1.01584	NHW
1.00782	0.999926	1.01578	NHW
1.00781	0.99995	1.01572	NHW
1.00779	0.999974	1.01567	NHW
1.00777	0.999998	1.01561	NHW
1.00776	1.00002	1.01555	NHW
1.00774	1.00005	1.01549	NHW
1.00772	1.00007	1.01544	NHW
1.00771	1.0001	1.01538	NHW
1.00769	1.00012	1.01532	NHW
1.00768	1.00014	1.01526	NHW
1.00766	1.00017	1.01521	NHW
1.00764	1.00019	1.01515	NHW
1.00763	1.00022	1.01509	NHW
1.00761	1.00024	1.01503	NHW
1.00759	1.00027	1.01497	NHW
1.00758	1.00029	1.01492	NHW
1.00756	1.00032	1.01486	NHW
1.00755	1.00034	1.0148	NHW
1.00753	1.00037	1.01474	NHW
1.00751	1.00039	1.01468	NHW
1.0075	1.00042	1.01463	NHW
1.00748	1.00044	1.01457	NHW
1.00746	1.00047	1.01451	NHW
1.00745	1.00049	1.01445	NHW
1.00743	1.00052	1.01439	NHW
1.00741	1.00054	1.01433	NHW
1.0074	1.00057	1.01427	NHW
1.00738	1.0006	1.01422	NHW
1.00737	1.00062	1.01416	NHW
1.00735	1.00065	1.0141	NHW
1.00733	1.00067	1.01404	NHW
1.00732	1.0007	1.01398	NHW
1.0073	1.00072	1.01392	NHW
1.00728	1.00075	1.01386	NHW
1.00727	1.00077	1.0138	NHW
1.00725	1.0008	1.01374	NHW
1.00724	1.00083	1.01369	NHW
1.00722	1.00085	1.01363	NHW
1.0072	1.00088	1.01357	NHW
1.00719	1.0009	1.01351	NHW
1.00717	1.00093	1.01345	NHW
1.00715	1.00095	1.01339	NHW
1.00714	1.00098	1.01333	NHW
1.00712	1.001	1.01327	NHW
1.0071	1.00103	1.01321	NHW
1.00709	1.00106	1.01316	NHW
1.00707	1.00108	1.0131	NHW
1.00705	1.00111	1.01304	NHW
1.00704	1.00113	1.01298	NHW
1.00702	1.00116	1.01292	NHW
1.00701	1.00118	1.01286	NHW
1.00699	1.00121	1.0128	NHW
1.00697	1.00123	1.01274	NHW
1.00696	1.00126	1.01268	NHW
1.00694	1.00129	1.01263	NHW
1.00692	1.00131	1.01257	NHW
1.00691	1.00134	1.01251	NHW
1.00689	1.00136	1.01245	NHW
1.00687	1.00139	1.01239	NHW
1.00686	1.00141	1.01233	NHW
1.00684	1.00143	1.01228	NHW
1.00682	1.00146	1.01222	NHW
1.00681	1.00148	1.01216	NHW
1.00679	1.00151	1.0121	NHW
1.00677	1.00153	1.01204	NHW
1.00676	1.00156	1.01199	NHW
1.00674	1.00158	1.01193	NHW
1.00673	1.00161	1.01187	NHW
1.00671	1.00163	1.01181	NHW
1.00669	1.00165	1.01176	NHW
1.00668	1.00168	1.0117	NHW
1.00666	1.0017	1.01164	NHW
1.00664	1.00172	1.01159	NHW
1.00663	1.00175	1.01153	NHW
1.00661	1.00177	1.01148	NHW
1.00659	1.00179	1.01142	NHW
1.00658	1.00181	1.01136	NHW
1.00656	1.00184	1.01131	NHW
1.00654	1.00186	1.01125	NHW
1.00653	1.00188	1.0112	NHW
1.00651	1.0019	1.01114	NHW
1.00649	1.00192	1.01109	NHW
1.00648	1.00194	1.01103	NHW
1.00646	1.00196	1.01098	NHW
1.00644	1.00198	1.01093	NHW
1.00643	1.002	1.01087	NHW
1.00641	1.00202	1.01082	NHW
1.00639	1.00204	1.01077	NHW
1.00638	1.00206	1.01071	NHW
1.00636	1.00208	1.01066	NHW
1.00635	1.0021	1.01061	NHW
1.00633	1.00212	1.01056	NHW
1.00631	1.00213	1.01051	NHW
1.0063	1.00215	1.01046	NHW
1.00628	1.00217	1.01041	NHW
1.00626	1.00218	1.01036	NHW
1.00625	1.0022	1.01031	NHW
1.00623	1.00221	1.01026	NHW
1.00621	1.00223	1.01021	NHW
1.0062	1.00224	1.01016	NHW
1.00618	1.00226	1.01012	NHW
1.00616	1.00227	1.01007	NHW
1.00615	1.00228	1.01002	NHW
1.00613	1.00229	1.00998	NHW
1.00611	1.00231	1.00993	NHW
1.0061	1.00232	1.00989	NHW
1.00608	1.00233	1.00985	NHW
1.00606	1.00234	1.0098	NHW
1.00605	1.00235	1.00976	NHW
1.00603	1.00235	1.00972	NHW
1.00601	1.00236	1.00968	NHW
1.006	1.00237	1.00964	NHW
1.00598	1.00237	1.0096	NHW
1.00596	1.00238	1.00956	NHW
1.00595	1.00238	1.00952	NHW
1.00593	1.00239	1.00948	NHW
1.00591	1.00239	1.00945	NHW
1.0059	1.00239	1.00941	NHW
1.00588	1.00239	1.00938	NHW
1.00586	1.00239	1.00934	NHW
1.00585	1.00239	1.00931	NHW
1.00583	1.00239	1.00928	NHW
1.00581	1.00239	1.00925	NHW
1.0058	1.00239	1.00922	NHW
1.00578	1.00238	1.00919	NHW
1.00576	1.00238	1.00916	NHW
1.00575	1.00237	1.00913	NHW
1.00573	1.00236	1.00911	NHW
1.00571	1.00236	1.00908	NHW
1.0057	1.00235	1.00906	NHW
1.00568	1.00234	1.00904	NHW
1.00566	1.00232	1.00901	NHW
1.00565	1.00231	1.00899	NHW
1.00563	1.0023	1.00897	NHW
1.00561	1.00228	1.00895	NHW
1.0056	1.00227	1.00894	NHW
1.00558	1.00225	1.00892	NHW
1.00556	1.00223	1.0089	NHW
1.00555	1.00221	1.00889	NHW
1.00553	1.00219	1.00888	NHW
1.00551	1.00217	1.00886	NHW
1.0055	1.00215	1.00885	NHW
1.00548	1.00213	1.00884	NHW
1.00546	1.0021	1.00883	NHW
1.00545	1.00208	1.00883	NHW
1.00543	1.00205	1.00882	NHW
1.00541	1.00202	1.00881	NHW
1.0054	1.002	1.00881	NHW
1.00538	1.00197	1.00881	NHW
1.00536	1.00193	1.0088	NHW
1.00535	1.0019	1.0088	NHW
1.00533	1.00187	1.0088	NHW
1.00531	1.00184	1.0088	NHW
1.0053	1.0018	1.0088	NHW
1.00528	1.00176	1.00881	NHW
1.00526	1.00173	1.00881	NHW
1.00525	1.00169	1.00882	NHW
1.00523	1.00165	1.00882	NHW
1.00521	1.00161	1.00883	NHW
1.0052	1.00157	1.00884	NHW
1.00518	1.00153	1.00884	NHW
1.00516	1.00148	1.00885	NHW
1.00515	1.00144	1.00886	NHW
1.00513	1.0014	1.00888	NHW
1.00511	1.00135	1.00889	NHW
1.0051	1.00131	1.0089	NHW
1.00508	1.00126	1.00891	NHW
1.00506	1.00121	1.00893	NHW
1.00505	1.00116	1.00894	NHW
1.00503	1.00111	1.00896	NHW
1.00501	1.00106	1.00898	NHW
1.005	1.00101	1.00899	NHW
1.00498	1.00096	1.00901	NHW
1.00496	1.00091	1.00903	NHW
1.00494	1.00085	1.00905	NHW
1.00493	1.0008	1.00907	NHW
1.00491	1.00075	1.00909	NHW
1.00489	1.00069	1.00912	NHW
1.00488	1.00064	1.00914	NHW
1.00486	1.00058	1.00916	NHW
1.00484	1.00052	1.00918	NHW
1.00483	1.00047	1.00921	NHW
1.00481	1.00041	1.00923	NHW
1.00479	1.00035	1.00926	NHW
1.00478	1.00029	1.00929	NHW
1.00476	1.00023	1.00931	NHW
1.00474	1.00017	1.00934	NHW
1.00473	1.00011	1.00937	NHW
1.00471	1.00005	1.00939	NHW
1.00469	0.999986	1.00942	NHW
1.00468	0.999924	1.00945	NHW
1.00466	0.999861	1.00948	NHW
1.00464	0.999798	1.00951	NHW
1.00463	0.999735	1.00954	NHW
1.00461	0.999671	1.00957	NHW
1.00459	0.999607	1.0096	NHW
1.00458	0.999542	1.00964	NHW
1.00456	0.999477	1.00967	NHW
1.00454	0.999411	1.0097	NHW
1.00453	0.999345	1.00973	NHW
1.00451	0.999279	1.00977	NHW
1.00449	0.999213	1.0098	NHW
1.00448	0.999146	1.00983	NHW
1.00446	0.999078	1.00987	NHW
1.00444	0.999011	1.0099	NHW
1.00442	0.998943	1.00994	NHW
1.00441	0.998875	1.00997	NHW
1.00439	0.998806	1.01001	NHW
1.00437	0.998737	1.01004	NHW
1.00436	0.998668	1.01008	NHW
1.00434	0.998599	1.01012	NHW
1.00432	0.998529	1.01015	NHW
1.00431	0.998459	1.01019	NHW
1.00429	0.998389	1.01023	NHW
1.00427	0.998318	1.01026	NHW
1.00426	0.998248	1.0103	NHW
1.00424	0.998177	1.01034	NHW
1.00422	0.998106	1.01038	NHW
1.00421	0.998034	1.01042	NHW
1.00419	0.997962	1.01046	NHW
1.00417	0.997891	1.01049	NHW
1.00416	0.997818	1.01053	NHW
1.00414	0.997746	1.01057	NHW
1.00412	0.997674	1.01061	NHW
1.00411	0.997601	1.01065	NHW
1.00409	0.997528	1.01069	NHW
1.00407	0.997455	1.01073	NHW
1.00405	0.997381	1.01077	NHW
1.00404	0.997308	1.01081	NHW
1.00402	0.997234	1.01085	NHW
1.004	0.99716	1.0109	NHW
1.00399	0.997086	1.01094	NHW
1.00397	0.997012	1.01098	NHW
1.00395	0.996938	1.01102	NHW
1.00394	0.996863	1.01106	NHW
1.00392	0.996789	1.0111	NHW
1.0039	0.996714	1.01115	NHW
1.00389	0.996639	1.01119	NHW
1.00387	0.996564	1.01123	NHW
1.00385	0.996489	1.01127	NHW
1.00384	0.996413	1.01131	NHW
1.00382	0.996338	1.01136	NHW
1.0038	0.996262	1.0114	NHW
1.00379	0.996186	1.01144	NHW
1.00377	0.99611	1.01149	NHW
1.00375	0.996034	1.01153	NHW
1.00374	0.995958	1.01157	NHW
1.00372	0.995882	1.01162	NHW
1.0037	0.995805	1.01166	NHW
1.00368	0.995729	1.0117	NHW
1.00367	0.995652	1.01175	NHW
1.00365	0.995576	1.01179	NHW
1.00363	0.995499	1.01184	NHW
1.00362	0.995422	1.01188	NHW
1.0036	0.995345	1.01192	NHW
1.00358	0.995268	1.01197	NHW
1.00357	0.995191	1.01201	NHW
1.00355	0.995113	1.01206	NHW
1.00353	0.995036	1.0121	NHW
1.00352	0.994958	1.01215	NHW
1.0035	0.994881	1.01219	NHW
1.00348	0.994803	1.01224	NHW
1.00347	0.994726	1.01228	NHW
1.00345	0.994648	1.01233	NHW
1.00343	0.99457	1.01237	NHW
1.00342	0.994492	1.01242	NHW
1.0034	0.994414	1.01246	NHW
1.00338	0.994336	1.01251	NHW
1.00337	0.994258	1.01256	NHW
1.00335	0.99418	1.0126	NHW
1.00333	0.994101	1.01265	NHW
1.00331	0.994023	1.01269	NHW
1.0033	0.993944	1.01274	NHW
1.00328	0.993866	1.01279	NHW
1.00326	0.993787	1.01283	NHW
1.00325	0.993709	1.01288	NHW
1.00323	0.99363	1.01292	NHW
1.00321	0.993552	1.01297	NHW
1.0032	0.993473	1.01302	NHW
1.00318	0.993394	1.01306	NHW
1.00316	0.993315	1.01311	NHW
1.09677	1.04507	1.15103	CHW
1.09655	1.04501	1.15064	CHW
1.09634	1.04495	1.15025	CHW
1.09612	1.04488	1.14987	CHW
1.0959	1.04482	1.14948	CHW
1.09568	1.04476	1.14909	CHW
1.09547	1.04469	1.14871	CHW
1.09525	1.04463	1.14832	CHW
1.09503	1.04457	1.14794	CHW
1.09482	1.0445	1.14755	CHW
1.0946	1.04444	1.14717	CHW
1.09438	1.04437	1.14679	CHW
1.09417	1.04431	1.1464	CHW
1.09395	1.04424	1.14602	CHW
1.09373	1.04418	1.14564	CHW
1.09352	1.04411	1.14526	CHW
1.0933	1.04404	1.14488	CHW
1.09308	1.04398	1.1445	CHW
1.09287	1.04391	1.14412	CHW
1.09265	1.04384	1.14374	CHW
1.09243	1.04378	1.14336	CHW
1.09222	1.04371	1.14299	CHW
1.092	1.04364	1.14261	CHW
1.09179	1.04357	1.14223	CHW
1.09157	1.0435	1.14186	CHW
1.09136	1.04343	1.14148	CHW
1.09114	1.04336	1.14111	CHW
1.09092	1.04329	1.14073	CHW
1.09071	1.04322	1.14036	CHW
1.09049	1.04315	1.13999	CHW
1.09028	1.04308	1.13962	CHW
1.09006	1.04301	1.13924	CHW
1.08985	1.04293	1.13887	CHW
1.08963	1.04286	1.1385	CHW
1.08942	1.04279	1.13813	CHW
1.08921	1.04272	1.13777	CHW
1.08899	1.04264	1.1374	CHW
1.08878	1.04257	1.13703	CHW
1.08856	1.0425	1.13666	CHW
1.08835	1.04242	1.1363	CHW
1.08813	1.04235	1.13593	CHW
1.08792	1.04227	1.13557	CHW
1.08771	1.04219	1.13521	CHW
1.08749	1.04212	1.13484	CHW
1.08728	1.04204	1.13448	CHW
1.08707	1.04197	1.13412	CHW
1.08685	1.04189	1.13376	CHW
1.08664	1.04181	1.1334	CHW
1.08643	1.04173	1.13304	CHW
1.08622	1.04165	1.13268	CHW
1.086	1.04158	1.13232	CHW
1.08579	1.0415	1.13197	CHW
1.08558	1.04142	1.13161	CHW
1.08537	1.04134	1.13126	CHW
1.08515	1.04126	1.1309	CHW
1.08494	1.04118	1.13055	CHW
1.08473	1.0411	1.1302	CHW
1.08452	1.04101	1.12984	CHW
1.08431	1.04093	1.12949	CHW
1.0841	1.04085	1.12914	CHW
1.08389	1.04077	1.12879	CHW
1.08368	1.04069	1.12844	CHW
1.08347	1.0406	1.1281	CHW
1.08326	1.04052	1.12775	CHW
1.08305	1.04043	1.1274	CHW
1.08284	1.04035	1.12706	CHW
1.08263	1.04026	1.12671	CHW
1.08242	1.04018	1.12637	CHW
1.08221	1.04009	1.12603	CHW
1.082	1.04001	1.12568	CHW
1.08179	1.03992	1.12534	CHW
1.08158	1.03983	1.125	CHW
1.08137	1.03975	1.12466	CHW
1.08116	1.03966	1.12432	CHW
1.08096	1.03957	1.12399	CHW
1.08075	1.03948	1.12365	CHW
1.08054	1.0394	1.12331	CHW
1.08033	1.03931	1.12298	CHW
1.08013	1.03922	1.12265	CHW
1.07992	1.03913	1.12231	CHW
1.07971	1.03904	1.12198	CHW
1.07951	1.03895	1.12165	CHW
1.0793	1.03886	1.12132	CHW
1.07909	1.03876	1.12099	CHW
1.07889	1.03867	1.12066	CHW
1.07868	1.03858	1.12033	CHW
1.07848	1.03849	1.12	CHW
1.07827	1.0384	1.11968	CHW
1.07807	1.0383	1.11935	CHW
1.07786	1.03821	1.11903	CHW
1.07766	1.03812	1.1187	CHW
1.07745	1.03802	1.11838	CHW
1.07725	1.03793	1.11806	CHW
1.07704	1.03783	1.11774	CHW
1.07684	1.03774	1.11742	CHW
1.07664	1.03764	1.1171	CHW
1.07644	1.03755	1.11678	CHW
1.07623	1.03745	1.11647	CHW
1.07603	1.03735	1.11615	CHW
1.07583	1.03726	1.11583	CHW
1.07563	1.03716	1.11552	CHW
1.07542	1.03706	1.11521	CHW
1.07522	1.03696	1.11489	CHW
1.07502	1.03686	1.11458	CHW
1.07482	1.03677	1.11427	CHW
1.07462	1.03667	1.11396	CHW
1.07442	1.03657	1.11365	CHW
1.07422	1.03647	1.11335	CHW
1.07402	1.03637	1.11304	CHW
1.07382	1.03627	1.11273	CHW
1.07362	1.03617	1.11243	CHW
1.07342	1.03607	1.11212	CHW
1.07322	1.03597	1.11182	CHW
1.07303	1.03587	1.11152	CHW
1.07283	1.03576	1.11122	CHW
1.07263	1.03566	1.11092	CHW
1.07243	1.03556	1.11062	CHW
1.07224	1.03546	1.11032	CHW
1.07204	1.03536	1.11002	CHW
1.07184	1.03525	1.10972	CHW
1.07165	1.03515	1.10943	CHW
1.07145	1.03505	1.10913	CHW
1.07125	1.03494	1.10884	CHW
1.07106	1.03484	1.10855	CHW
1.07086	1.03474	1.10825	CHW
1.07067	1.03463	1.10796	CHW
1.07048	1.03453	1.10767	CHW
1.07028	1.03442	1.10738	CHW
1.07009	1.03432	1.10709	CHW
1.06989	1.03421	1.10681	CHW
1.0697	1.03411	1.10652	CHW
1.06951	1.034	1.10623	CHW
1.06932	1.0339	1.10595	CHW
1.06912	1.03379	1.10566	CHW
1.06893	1.03369	1.10538	CHW
1.06874	1.03358	1.1051	CHW
1.06855	1.03347	1.10482	CHW
1.06836	1.03337	1.10454	CHW
1.06817	1.03326	1.10426	CHW
1.06798	1.03315	1.10398	CHW
1.06779	1.03305	1.1037	CHW
1.0676	1.03294	1.10342	CHW
1.06741	1.03283	1.10315	CHW
1.06722	1.03273	1.10287	CHW
1.06703	1.03262	1.1026	CHW
1.06685	1.03251	1.10232	CHW
1.06666	1.0324	1.10205	CHW
1.06647	1.0323	1.10178	CHW
1.06629	1.03219	1.10151	CHW
1.0661	1.03208	1.10124	CHW
1.06591	1.03197	1.10097	CHW
1.06573	1.03186	1.1007	CHW
1.06554	1.03176	1.10043	CHW
1.06536	1.03165	1.10017	CHW
1.06517	1.03154	1.0999	CHW
1.06499	1.03143	1.09964	CHW
1.0648	1.03132	1.09937	CHW
1.06462	1.03122	1.09911	CHW
1.06444	1.03111	1.09885	CHW
1.06426	1.031	1.09858	CHW
1.06407	1.03089	1.09832	CHW
1.06389	1.03078	1.09806	CHW
1.06371	1.03067	1.0978	CHW
1.06353	1.03057	1.09754	CHW
1.06335	1.03046	1.09729	CHW
1.06317	1.03035	1.09703	CHW
1.06299	1.03024	1.09677	CHW
1.06281	1.03013	1.09652	CHW
1.06263	1.03002	1.09626	CHW
1.06245	1.02992	1.09601	CHW
1.06227	1.02981	1.09575	CHW
1.06209	1.0297	1.0955	CHW
1.06191	1.02959	1.09525	CHW
1.06173	1.02948	1.095	CHW
1.06156	1.02937	1.09474	CHW
1.06138	1.02927	1.09449	CHW
1.0612	1.02916	1.09424	CHW
1.06103	1.02905	1.094	CHW
1.06085	1.02894	1.09375	CHW
1.06067	1.02883	1.0935	CHW
1.0605	1.02873	1.09325	CHW
1.06032	1.02862	1.09301	CHW
1.06015	1.02851	1.09276	CHW
1.05997	1.0284	1.09252	CHW
1.0598	1.02829	1.09227	CHW
1.05963	1.02819	1.09203	CHW
1.05945	1.02808	1.09179	CHW
1.05928	1.02797	1.09154	CHW
1.05911	1.02786	1.0913	CHW
1.05894	1.02776	1.09106	CHW
1.05876	1.02765	1.09082	CHW
1.05859	1.02754	1.09058	CHW
1.05842	1.02743	1.09034	CHW
1.05825	1.02733	1.0901	CHW
1.05808	1.02722	1.08986	CHW
1.05791	1.02711	1.08963	CHW
1.05774	1.02701	1.08939	CHW
1.05757	1.0269	1.08915	CHW
1.0574	1.02679	1.08892	CHW
1.05723	1.02668	1.08868	CHW
1.05706	1.02658	1.08845	CHW
1.05689	1.02647	1.08821	CHW
1.05672	1.02637	1.08798	CHW
1.05656	1.02626	1.08775	CHW
1.05639	1.02615	1.08751	CHW
1.05622	1.02605	1.08728	CHW
1.05605	1.02594	1.08705	CHW
1.05589	1.02584	1.08682	CHW
1.05572	1.02573	1.08659	CHW
1.05556	1.02562	1.08636	CHW
1.05539	1.02552	1.08613	CHW
1.05522	1.02541	1.0859	CHW
1.05506	1.02531	1.08567	CHW
1.0549	1.0252	1.08545	CHW
1.05473	1.0251	1.08522	CHW
1.05457	1.02499	1.08499	CHW
1.0544	1.02489	1.08477	CHW
1.05424	1.02479	1.08454	CHW
1.05408	1.02468	1.08432	CHW
1.05391	1.02458	1.08409	CHW
1.05375	1.02447	1.08387	CHW
1.05359	1.02437	1.08364	CHW
1.05343	1.02427	1.08342	CHW
1.05327	1.02416	1.0832	CHW
1.0531	1.02406	1.08297	CHW
1.05294	1.02395	1.08275	CHW
1.05278	1.02385	1.08253	CHW
1.05262	1.02375	1.08231	CHW
1.05246	1.02365	1.08209	CHW
1.0523	1.02354	1.08187	CHW
1.05214	1.02344	1.08165	CHW
1.05198	1.02334	1.08143	CHW
1.05182	1.02324	1.08121	CHW
1.05167	1.02313	1.08099	CHW
1.05151	1.02303	1.08078	CHW
1.05135	1.02293	1.08056	CHW
1.05119	1.02283	1.08034	CHW
1.05103	1.02273	1.08012	CHW
1.05088	1.02263	1.07991	CHW
1.05072	1.02253	1.07969	CHW
1.05056	1.02242	1.07948	CHW
1.05041	1.02232	1.07926	CHW
1.05025	1.02222	1.07905	CHW
1.0501	1.02212	1.07883	CHW
1.04994	1.02202	1.07862	CHW
1.04979	1.02192	1.07841	CHW
1.04963	1.02182	1.07819	CHW
1.04948	1.02172	1.07798	CHW
1.04932	1.02162	1.07777	CHW
1.04917	1.02152	1.07756	CHW
1.04901	1.02142	1.07735	CHW
1.04886	1.02133	1.07714	CHW
1.04871	1.02123	1.07693	CHW
1.04855	1.02113	1.07672	CHW
1.0484	1.02103	1.07651	CHW
1.04825	1.02093	1.0763	CHW
1.0481	1.02083	1.07609	CHW
1.04795	1.02074	1.07588	CHW
1.04779	1.02064	1.07567	CHW
1.04764	1.02054	1.07546	CHW
1.04749	1.02044	1.07526	CHW
1.04734	1.02035	1.07505	CHW
1.04719	1.02025	1.07484	CHW
1.04704	1.02015	1.07464	CHW
1.04689	1.02005	1.07443	CHW
1.04674	1.01996	1.07423	CHW
1.04659	1.01986	1.07402	CHW
1.04644	1.01976	1.07382	CHW
1.04629	1.01967	1.07361	CHW
1.04614	1.01957	1.07341	CHW
1.046	1.01948	1.07321	CHW
1.04585	1.01938	1.073	CHW
1.0457	1.01929	1.0728	CHW
1.04555	1.01919	1.0726	CHW
1.04541	1.0191	1.07239	CHW
1.04526	1.019	1.07219	CHW
1.04511	1.01891	1.07199	CHW
1.04497	1.01881	1.07179	CHW
1.04482	1.01872	1.07159	CHW
1.04467	1.01862	1.07139	CHW
1.04453	1.01853	1.07119	CHW
1.04438	1.01843	1.07099	CHW
1.04424	1.01834	1.07079	CHW
1.04409	1.01825	1.07059	CHW
1.04395	1.01815	1.07039	CHW
1.0438	1.01806	1.07019	CHW
1.04366	1.01797	1.07	CHW
1.04351	1.01787	1.0698	CHW
1.04337	1.01778	1.0696	CHW
1.04323	1.01769	1.06941	CHW
1.04308	1.0176	1.06921	CHW
1.04294	1.0175	1.06901	CHW
1.0428	1.01741	1.06882	CHW
1.04266	1.01732	1.06862	CHW
1.04251	1.01723	1.06843	CHW
1.04237	1.01714	1.06823	CHW
1.04223	1.01704	1.06804	CHW
1.04209	1.01695	1.06784	CHW
1.04195	1.01686	1.06765	CHW
1.0418	1.01677	1.06746	CHW
1.04166	1.01668	1.06726	CHW
1.04152	1.01659	1.06707	CHW
1.04138	1.0165	1.06688	CHW
1.04124	1.01641	1.06669	CHW
1.0411	1.01631	1.0665	CHW
1.04096	1.01622	1.06631	CHW
1.04082	1.01613	1.06611	CHW
1.04068	1.01604	1.06592	CHW
1.04055	1.01595	1.06573	CHW
1.04041	1.01586	1.06554	CHW
1.04027	1.01577	1.06536	CHW
1.04013	1.01568	1.06517	CHW
1.03999	1.01559	1.06498	CHW
1.03985	1.0155	1.06479	CHW
1.03972	1.01541	1.0646	CHW
1.03958	1.01532	1.06441	CHW
1.03944	1.01524	1.06423	CHW
1.03931	1.01515	1.06404	CHW
1.03917	1.01506	1.06385	CHW
1.03903	1.01497	1.06367	CHW
1.0389	1.01488	1.06348	CHW
1.03876	1.01479	1.0633	CHW
1.03862	1.0147	1.06311	CHW
1.03849	1.01461	1.06293	CHW
1.03835	1.01452	1.06274	CHW
1.03822	1.01444	1.06256	CHW
1.03808	1.01435	1.06238	CHW
1.03795	1.01426	1.06219	CHW
1.03781	1.01417	1.06201	CHW
1.03768	1.01408	1.06183	CHW
1.03755	1.01399	1.06165	CHW
1.03741	1.01391	1.06146	CHW
1.03728	1.01382	1.06128	CHW
1.03714	1.01373	1.0611	CHW
1.03701	1.01364	1.06092	CHW
1.03688	1.01355	1.06074	CHW
1.03675	1.01346	1.06056	CHW
1.03661	1.01338	1.06038	CHW
1.03648	1.01329	1.0602	CHW
1.03635	1.0132	1.06002	CHW
1.03622	1.01311	1.05985	CHW
1.03608	1.01303	1.05967	CHW
1.03595	1.01294	1.05949	CHW
1.03582	1.01285	1.05931	CHW
1.03569	1.01276	1.05914	CHW
1.03556	1.01267	1.05896	CHW
1.03543	1.01259	1.05879	CHW
1.0353	1.0125	1.05861	CHW
1.03517	1.01241	1.05844	CHW
1.03504	1.01232	1.05826	CHW
1.03491	1.01224	1.05809	CHW
1.03478	1.01215	1.05791	CHW
1.03465	1.01206	1.05774	CHW
1.03452	1.01197	1.05757	CHW
1.03439	1.01188	1.0574	CHW
1.03426	1.0118	1.05722	CHW
1.03413	1.01171	1.05705	CHW
1.034	1.01162	1.05688	CHW
1.03388	1.01153	1.05671	CHW
1.03375	1.01144	1.05654	CHW
1.03362	1.01136	1.05637	CHW
1.03349	1.01127	1.0562	CHW
1.03336	1.01118	1.05603	CHW
1.03324	1.01109	1.05587	CHW
1.03311	1.011	1.0557	CHW
1.03298	1.01091	1.05553	CHW
1.03285	1.01083	1.05536	CHW
1.03273	1.01074	1.0552	CHW
1.0326	1.01065	1.05503	CHW
1.03247	1.01056	1.05487	CHW
1.03235	1.01047	1.0547	CHW
1.03222	1.01038	1.05454	CHW
1.0321	1.01029	1.05437	CHW
1.03197	1.0102	1.05421	CHW
1.03185	1.01011	1.05404	CHW
1.03172	1.01002	1.05388	CHW
1.0316	1.00994	1.05372	CHW
1.03147	1.00985	1.05356	CHW
1.03135	1.00976	1.0534	CHW
1.03122	1.00967	1.05324	CHW
1.0311	1.00958	1.05308	CHW
1.03097	1.00949	1.05292	CHW
1.03085	1.0094	1.05276	CHW
1.03072	1.0093	1.0526	CHW
1.0306	1.00921	1.05244	CHW
1.03048	1.00912	1.05228	CHW
1.03035	1.00903	1.05213	CHW
1.03023	1.00894	1.05197	CHW
1.03011	1.00885	1.05181	CHW
1.02998	1.00876	1.05166	CHW
1.02986	1.00867	1.0515	CHW
1.02974	1.00857	1.05135	CHW
1.02962	1.00848	1.05119	CHW
1.02949	1.00839	1.05104	CHW
1.02937	1.0083	1.05089	CHW
1.02925	1.0082	1.05074	CHW
1.02913	1.00811	1.05058	CHW
1.02901	1.00802	1.05043	CHW
1.02889	1.00793	1.05028	CHW
1.02876	1.00783	1.05013	CHW
1.02864	1.00774	1.04998	CHW
1.02852	1.00764	1.04983	CHW
1.0284	1.00755	1.04969	CHW
1.02828	1.00746	1.04954	CHW
1.02816	1.00736	1.04939	CHW
1.02804	1.00727	1.04924	CHW
1.02792	1.00717	1.0491	CHW
1.0278	1.00707	1.04895	CHW
1.02768	1.00698	1.04881	CHW
1.02756	1.00688	1.04866	CHW
1.02744	1.00679	1.04852	CHW
1.02732	1.00669	1.04838	CHW
1.0272	1.00659	1.04824	CHW
1.02708	1.00649	1.04809	CHW
1.02696	1.0064	1.04795	CHW
1.02685	1.0063	1.04781	CHW
1.02673	1.0062	1.04767	CHW
1.02661	1.0061	1.04753	CHW
1.02649	1.006	1.04739	CHW
1.02637	1.0059	1.04726	CHW
1.02625	1.0058	1.04712	CHW
1.02614	1.00571	1.04698	CHW
1.02602	1.0056	1.04685	CHW
1.0259	1.0055	1.04671	CHW
1.02578	1.0054	1.04658	CHW
1.02567	1.0053	1.04644	CHW
1.02555	1.0052	1.04631	CHW
1.02543	1.0051	1.04618	CHW
1.02531	1.005	1.04604	CHW
1.0252	1.00489	1.04591	CHW
1.02508	1.00479	1.04578	CHW
1.02496	1.00469	1.04565	CHW
1.02485	1.00458	1.04552	CHW
1.02473	1.00448	1.04539	CHW
1.02462	1.00437	1.04526	CHW
1.0245	1.00427	1.04514	CHW
1.02438	1.00416	1.04501	CHW
1.02427	1.00406	1.04488	CHW
1.02415	1.00395	1.04476	CHW
1.02404	1.00385	1.04463	CHW
1.02392	1.00374	1.04451	CHW
1.02381	1.00363	1.04439	CHW
1.02369	1.00352	1.04426	CHW
1.02358	1.00342	1.04414	CHW
1.02346	1.00331	1.04402	CHW
1.02335	1.0032	1.0439	CHW
1.02323	1.00309	1.04378	CHW
1.02312	1.00298	1.04366	CHW
1.023	1.00287	1.04354	CHW
1.02289	1.00276	1.04343	CHW
1.02277	1.00265	1.04331	CHW
1.02266	1.00253	1.04319	CHW
1.02255	1.00242	1.04308	CHW
1.02243	1.00231	1.04296	CHW
1.02232	1.0022	1.04285	CHW
1.02221	1.00208	1.04273	CHW
1.02209	1.00197	1.04262	CHW
1.02198	1.00185	1.04251	CHW
1.02187	1.00174	1.0424	CHW
1.02175	1.00162	1.04229	CHW
1.02164	1.00151	1.04218	CHW
1.02153	1.00139	1.04207	CHW
1.02141	1.00127	1.04196	CHW
1.0213	1.00116	1.04185	CHW
1.02119	1.00104	1.04175	CHW
1.02108	1.00092	1.04164	CHW
1.02096	1.0008	1.04153	CHW
1.02085	1.00068	1.04143	CHW
1.02074	1.00056	1.04133	CHW
1.02063	1.00044	1.04122	CHW
1.02052	1.00032	1.04112	CHW
1.0204	1.0002	1.04102	CHW
1.02029	1.00008	1.04092	CHW
1.02018	0.999954	1.04082	CHW
1.02007	0.999831	1.04072	CHW
1.01996	0.999707	1.04062	CHW
1.01985	0.999583	1.04052	CHW
1.01974	0.999459	1.04042	CHW
1.01962	0.999334	1.04033	CHW
1.01951	0.999208	1.04023	CHW
1.0194	0.999082	1.04014	CHW
1.01929	0.998956	1.04004	CHW
1.01918	0.998829	1.03995	CHW
1.01907	0.998701	1.03986	CHW
1.01896	0.998573	1.03976	CHW
1.01885	0.998445	1.03967	CHW
1.01874	0.998316	1.03958	CHW
1.01863	0.998186	1.03949	CHW
1.01852	0.998056	1.0394	CHW
1.01841	0.997925	1.03931	CHW
1.0183	0.997794	1.03923	CHW
1.01819	0.997662	1.03914	CHW
1.01808	0.99753	1.03905	CHW
1.01797	0.997397	1.03897	CHW
1.01786	0.997264	1.03888	CHW
1.01775	0.99713	1.0388	CHW
1.01764	0.996996	1.03872	CHW
1.01753	0.996861	1.03863	CHW
1.01742	0.996725	1.03855	CHW
1.01731	0.996589	1.03847	CHW
1.01721	0.996453	1.03839	CHW
1.0171	0.996316	1.03831	CHW
1.01699	0.996179	1.03823	CHW
1.01688	0.996041	1.03815	CHW
1.01677	0.995902	1.03808	CHW
1.01666	0.995763	1.038	CHW
1.01655	0.995623	1.03792	CHW
1.01644	0.995483	1.03785	CHW
1.01634	0.995343	1.03777	CHW
1.01623	0.995202	1.0377	CHW
1.01612	0.99506	1.03762	CHW
1.01601	0.994918	1.03755	CHW
1.0159	0.994775	1.03748	CHW
1.01579	0.994632	1.03741	CHW
1.01569	0.994488	1.03734	CHW
1.01558	0.994344	1.03727	CHW
1.01547	0.994199	1.0372	CHW
1.01536	0.994054	1.03713	CHW
1.01526	0.993909	1.03706	CHW
1.01515	0.993762	1.03699	CHW
1.01504	0.993616	1.03693	CHW
1.01493	0.993468	1.03686	CHW
1.01483	0.993321	1.0368	CHW
1.01472	0.993173	1.03673	CHW
1.01461	0.993024	1.03667	CHW
1.0145	0.992875	1.0366	CHW
1.0144	0.992725	1.03654	CHW
1.01429	0.992575	1.03648	CHW
1.01418	0.992424	1.03642	CHW
1.01408	0.992273	1.03636	CHW
1.01397	0.992122	1.0363	CHW
1.01386	0.991969	1.03624	CHW
1.01376	0.991817	1.03618	CHW
1.01365	0.991664	1.03612	CHW
1.01354	0.99151	1.03606	CHW
1.01344	0.991356	1.03601	CHW
1.01333	0.991202	1.03595	CHW
1.01322	0.991047	1.03589	CHW
1.01312	0.990892	1.03584	CHW
1.01301	0.990736	1.03578	CHW
1.0129	0.990579	1.03573	CHW
1.0128	0.990423	1.03568	CHW
1.01269	0.990265	1.03562	CHW
1.01258	0.990108	1.03557	CHW
1.01248	0.98995	1.03552	CHW
1.01237	0.989791	1.03547	CHW
1.01227	0.989632	1.03542	CHW
1.01216	0.989473	1.03537	CHW
1.01205	0.989313	1.03532	CHW
1.01195	0.989153	1.03527	CHW
1.01184	0.988992	1.03522	CHW
1.01174	0.988831	1.03517	CHW
1.01163	0.988669	1.03513	CHW
1.01153	0.988507	1.03508	CHW
1.01142	0.988345	1.03503	CHW
1.01131	0.988182	1.03499	CHW
1.01121	0.988018	1.03494	CHW
1.0111	0.987855	1.0349	CHW
1.011	0.987691	1.03486	CHW
1.01089	0.987526	1.03481	CHW
1.01079	0.987361	1.03477	CHW
1.01068	0.987196	1.03473	CHW
1.01058	0.98703	1.03468	CHW
1.01047	0.986864	1.03464	CHW
1.01037	0.986698	1.0346	CHW
1.01026	0.986531	1.03456	CHW
1.01016	0.986364	1.03452	CHW
1.01005	0.986196	1.03448	CHW
1.00995	0.986028	1.03444	CHW
1.00984	0.98586	1.0344	CHW
1.00974	0.985691	1.03437	CHW
1.00963	0.985522	1.03433	CHW
1.00953	0.985352	1.03429	CHW
1.00942	0.985182	1.03426	CHW
1.00932	0.985012	1.03422	CHW
1.00921	0.984842	1.03418	CHW
1.00911	0.984671	1.03415	CHW
1.009	0.984499	1.03411	CHW
1.0089	0.984328	1.03408	CHW
1.00879	0.984156	1.03404	CHW
1.00869	0.983984	1.03401	CHW
1.00858	0.983811	1.03398	CHW
1.00848	0.983638	1.03394	CHW
1.00837	0.983465	1.03391	CHW
1.00827	0.983291	1.03388	CHW
1.00816	0.983117	1.03385	CHW
1.00806	0.982943	1.03382	CHW
1.00795	0.982768	1.03379	CHW
1.00785	0.982593	1.03376	CHW
1.00775	0.982418	1.03373	CHW
1.00764	0.982242	1.0337	CHW
1.00754	0.982066	1.03367	CHW
1.00743	0.98189	1.03364	CHW
1.00733	0.981714	1.03361	CHW
1.00722	0.981537	1.03358	CHW
1.00712	0.98136	1.03355	CHW
1.00701	0.981182	1.03353	CHW
1.00691	0.981005	1.0335	CHW
1.00681	0.980827	1.03347	CHW
1.0067	0.980649	1.03345	CHW
1.0066	0.98047	1.03342	CHW

## Sheet: Figure 4c
RR	RRL	RRH	HW
1.02706	1.00918	1.04526	DHW
1.02691	1.0092	1.04493	DHW
1.02676	1.00922	1.0446	DHW
1.02661	1.00924	1.04427	DHW
1.02646	1.00926	1.04395	DHW
1.02631	1.00928	1.04362	DHW
1.02616	1.0093	1.04329	DHW
1.026	1.00932	1.04297	DHW
1.02585	1.00933	1.04265	DHW
1.0257	1.00935	1.04232	DHW
1.02555	1.00936	1.042	DHW
1.0254	1.00938	1.04168	DHW
1.02525	1.00939	1.04136	DHW
1.0251	1.00941	1.04104	DHW
1.02495	1.00942	1.04072	DHW
1.0248	1.00943	1.0404	DHW
1.02465	1.00944	1.04009	DHW
1.0245	1.00945	1.03977	DHW
1.02435	1.00947	1.03945	DHW
1.0242	1.00947	1.03914	DHW
1.02405	1.00948	1.03883	DHW
1.0239	1.00949	1.03852	DHW
1.02375	1.0095	1.0382	DHW
1.0236	1.0095	1.0379	DHW
1.02345	1.00951	1.03759	DHW
1.0233	1.00951	1.03728	DHW
1.02315	1.00952	1.03697	DHW
1.023	1.00952	1.03667	DHW
1.02286	1.00952	1.03637	DHW
1.02271	1.00952	1.03606	DHW
1.02256	1.00952	1.03576	DHW
1.02241	1.00952	1.03546	DHW
1.02226	1.00952	1.03517	DHW
1.02211	1.00951	1.03487	DHW
1.02196	1.00951	1.03458	DHW
1.02182	1.0095	1.03428	DHW
1.02167	1.00949	1.03399	DHW
1.02152	1.00948	1.0337	DHW
1.02137	1.00947	1.03342	DHW
1.02123	1.00946	1.03313	DHW
1.02108	1.00945	1.03285	DHW
1.02093	1.00943	1.03256	DHW
1.02079	1.00942	1.03228	DHW
1.02064	1.0094	1.03201	DHW
1.02049	1.00938	1.03173	DHW
1.02035	1.00936	1.03146	DHW
1.0202	1.00933	1.03118	DHW
1.02005	1.00931	1.03091	DHW
1.01991	1.00928	1.03065	DHW
1.01976	1.00925	1.03038	DHW
1.01962	1.00922	1.03012	DHW
1.01947	1.00919	1.02986	DHW
1.01933	1.00916	1.0296	DHW
1.01918	1.00912	1.02935	DHW
1.01904	1.00908	1.02909	DHW
1.0189	1.00904	1.02884	DHW
1.01875	1.009	1.0286	DHW
1.01861	1.00896	1.02835	DHW
1.01846	1.00891	1.02811	DHW
1.01832	1.00886	1.02787	DHW
1.01818	1.00881	1.02764	DHW
1.01804	1.00875	1.0274	DHW
1.01789	1.0087	1.02717	DHW
1.01775	1.00864	1.02695	DHW
1.01761	1.00858	1.02672	DHW
1.01747	1.00851	1.0265	DHW
1.01733	1.00844	1.02629	DHW
1.01719	1.00837	1.02607	DHW
1.01704	1.0083	1.02586	DHW
1.0169	1.00823	1.02566	DHW
1.01676	1.00815	1.02545	DHW
1.01662	1.00807	1.02525	DHW
1.01648	1.00798	1.02506	DHW
1.01634	1.00789	1.02487	DHW
1.01621	1.0078	1.02468	DHW
1.01607	1.00771	1.02449	DHW
1.01593	1.00762	1.02431	DHW
1.01579	1.00752	1.02413	DHW
1.01565	1.00742	1.02396	DHW
1.01552	1.00731	1.02379	DHW
1.01538	1.0072	1.02362	DHW
1.01524	1.00709	1.02346	DHW
1.0151	1.00698	1.0233	DHW
1.01497	1.00686	1.02314	DHW
1.01483	1.00674	1.02299	DHW
1.0147	1.00662	1.02284	DHW
1.01456	1.00649	1.02269	DHW
1.01443	1.00637	1.02255	DHW
1.01429	1.00624	1.02242	DHW
1.01416	1.0061	1.02228	DHW
1.01403	1.00596	1.02215	DHW
1.01389	1.00583	1.02202	DHW
1.01376	1.00568	1.0219	DHW
1.01363	1.00554	1.02178	DHW
1.01349	1.00539	1.02166	DHW
1.01336	1.00524	1.02155	DHW
1.01323	1.00509	1.02144	DHW
1.0131	1.00494	1.02133	DHW
1.01297	1.00478	1.02122	DHW
1.01284	1.00462	1.02112	DHW
1.01271	1.00446	1.02102	DHW
1.01258	1.0043	1.02093	DHW
1.01245	1.00414	1.02083	DHW
1.01232	1.00397	1.02074	DHW
1.01219	1.0038	1.02065	DHW
1.01207	1.00363	1.02057	DHW
1.01194	1.00346	1.02049	DHW
1.01181	1.00329	1.02041	DHW
1.01168	1.00312	1.02033	DHW
1.01156	1.00294	1.02025	DHW
1.01143	1.00276	1.02018	DHW
1.01131	1.00259	1.02011	DHW
1.01118	1.00241	1.02004	DHW
1.01106	1.00223	1.01997	DHW
1.01093	1.00205	1.0199	DHW
1.01081	1.00186	1.01984	DHW
1.01069	1.00168	1.01978	DHW
1.01057	1.0015	1.01972	DHW
1.01044	1.00131	1.01966	DHW
1.01032	1.00113	1.0196	DHW
1.0102	1.00094	1.01954	DHW
1.01008	1.00076	1.01949	DHW
1.00996	1.00057	1.01944	DHW
1.00984	1.00039	1.01938	DHW
1.00972	1.0002	1.01933	DHW
1.0096	1.00001	1.01928	DHW
1.00948	0.999825	1.01924	DHW
1.00937	0.999638	1.01919	DHW
1.00925	0.999451	1.01914	DHW
1.00913	0.999264	1.0191	DHW
1.00902	0.999077	1.01905	DHW
1.0089	0.99889	1.01901	DHW
1.00878	0.998704	1.01897	DHW
1.00867	0.998517	1.01893	DHW
1.00856	0.998332	1.01889	DHW
1.00844	0.998146	1.01885	DHW
1.00833	0.997961	1.01881	DHW
1.00822	0.997776	1.01877	DHW
1.0081	0.997592	1.01873	DHW
1.00799	0.997408	1.01869	DHW
1.00788	0.997225	1.01865	DHW
1.00777	0.997043	1.01862	DHW
1.00766	0.996861	1.01858	DHW
1.00755	0.99668	1.01854	DHW
1.00744	0.9965	1.01851	DHW
1.00734	0.99632	1.01847	DHW
1.00723	0.996141	1.01844	DHW
1.00712	0.995964	1.0184	DHW
1.00701	0.995787	1.01837	DHW
1.00691	0.995611	1.01834	DHW
1.0068	0.995435	1.0183	DHW
1.0067	0.995261	1.01827	DHW
1.00659	0.995088	1.01823	DHW
1.00649	0.994916	1.0182	DHW
1.00639	0.994745	1.01817	DHW
1.00629	0.994575	1.01813	DHW
1.00618	0.994406	1.0181	DHW
1.00608	0.994238	1.01807	DHW
1.00598	0.994071	1.01803	DHW
1.00588	0.993906	1.018	DHW
1.00578	0.993741	1.01797	DHW
1.00568	0.993578	1.01794	DHW
1.00558	0.993415	1.0179	DHW
1.00549	0.993254	1.01787	DHW
1.00539	0.993094	1.01784	DHW
1.00529	0.992935	1.0178	DHW
1.0052	0.992777	1.01777	DHW
1.0051	0.992621	1.01774	DHW
1.00501	0.992466	1.0177	DHW
1.00491	0.992311	1.01767	DHW
1.00482	0.992159	1.01764	DHW
1.00472	0.992007	1.0176	DHW
1.00463	0.991856	1.01757	DHW
1.00454	0.991707	1.01754	DHW
1.00445	0.991559	1.0175	DHW
1.00436	0.991412	1.01747	DHW
1.00426	0.991267	1.01743	DHW
1.00417	0.991122	1.0174	DHW
1.00408	0.990979	1.01736	DHW
1.004	0.990837	1.01733	DHW
1.00391	0.990697	1.01729	DHW
1.00382	0.990558	1.01726	DHW
1.00373	0.990419	1.01722	DHW
1.00364	0.990283	1.01719	DHW
1.00356	0.990147	1.01715	DHW
1.00347	0.990013	1.01711	DHW
1.00339	0.98988	1.01708	DHW
1.0033	0.989748	1.01704	DHW
1.00322	0.989618	1.017	DHW
1.00313	0.989489	1.01697	DHW
1.00305	0.989361	1.01693	DHW
1.00297	0.989234	1.01689	DHW
1.00289	0.989109	1.01685	DHW
1.0028	0.988985	1.01681	DHW
1.00272	0.988862	1.01678	DHW
1.00264	0.988741	1.01674	DHW
1.00256	0.988621	1.0167	DHW
1.00248	0.988502	1.01666	DHW
1.0024	0.988384	1.01662	DHW
1.00232	0.988268	1.01658	DHW
1.00225	0.988153	1.01654	DHW
1.00217	0.988039	1.0165	DHW
1.00209	0.987927	1.01646	DHW
1.00201	0.987816	1.01642	DHW
1.00194	0.987706	1.01638	DHW
1.00186	0.987598	1.01633	DHW
1.00179	0.98749	1.01629	DHW
1.00171	0.987384	1.01625	DHW
1.00164	0.98728	1.01621	DHW
1.00156	0.987176	1.01616	DHW
1.00149	0.987074	1.01612	DHW
1.00142	0.986973	1.01608	DHW
1.00135	0.986874	1.01603	DHW
1.00128	0.986775	1.01599	DHW
1.0012	0.986678	1.01594	DHW
1.00113	0.986583	1.0159	DHW
1.00106	0.986488	1.01585	DHW
1.00099	0.986395	1.01581	DHW
1.00092	0.986303	1.01576	DHW
1.00086	0.986212	1.01572	DHW
1.00079	0.986123	1.01567	DHW
1.00072	0.986035	1.01562	DHW
1.00065	0.985948	1.01558	DHW
1.00059	0.985862	1.01553	DHW
1.00052	0.985778	1.01548	DHW
1.00045	0.985695	1.01543	DHW
1.00039	0.985613	1.01538	DHW
1.00032	0.985532	1.01534	DHW
1.00026	0.985453	1.01529	DHW
1.00019	0.985375	1.01524	DHW
1.00013	0.985298	1.01519	DHW
1.00007	0.985222	1.01514	DHW
1.00001	0.985148	1.01509	DHW
0.999943	0.985074	1.01504	DHW
0.999882	0.985003	1.01499	DHW
0.99982	0.984932	1.01493	DHW
0.99976	0.984862	1.01488	DHW
0.999699	0.984794	1.01483	DHW
0.99964	0.984727	1.01478	DHW
0.99958	0.984661	1.01473	DHW
0.999521	0.984597	1.01467	DHW
0.999463	0.984533	1.01462	DHW
0.999405	0.984471	1.01457	DHW
0.999347	0.98441	1.01451	DHW
0.99929	0.98435	1.01446	DHW
0.999234	0.984292	1.0144	DHW
0.999177	0.984234	1.01435	DHW
0.999122	0.984178	1.01429	DHW
0.999066	0.984123	1.01424	DHW
0.999012	0.984069	1.01418	DHW
0.998957	0.984016	1.01412	DHW
0.998903	0.983965	1.01407	DHW
0.99885	0.983915	1.01401	DHW
0.998796	0.983865	1.01395	DHW
0.998744	0.983818	1.0139	DHW
0.998692	0.983771	1.01384	DHW
0.99864	0.983725	1.01378	DHW
0.998588	0.983681	1.01372	DHW
0.998537	0.983637	1.01366	DHW
0.998487	0.983595	1.0136	DHW
0.998437	0.983554	1.01354	DHW
0.998387	0.983514	1.01349	DHW
0.998338	0.983475	1.01343	DHW
0.998289	0.983438	1.01336	DHW
0.998241	0.983401	1.0133	DHW
0.998193	0.983366	1.01324	DHW
0.998145	0.983332	1.01318	DHW
0.998098	0.983299	1.01312	DHW
0.998051	0.983267	1.01306	DHW
0.998005	0.983236	1.013	DHW
0.997959	0.983206	1.01293	DHW
0.997914	0.983177	1.01287	DHW
0.997869	0.98315	1.01281	DHW
0.997824	0.983123	1.01275	DHW
0.99778	0.983098	1.01268	DHW
0.997736	0.983074	1.01262	DHW
0.997693	0.98305	1.01255	DHW
0.99765	0.983028	1.01249	DHW
0.997607	0.983007	1.01242	DHW
0.997565	0.982987	1.01236	DHW
0.997523	0.982968	1.01229	DHW
0.997482	0.98295	1.01223	DHW
0.997441	0.982934	1.01216	DHW
0.9974	0.982918	1.0121	DHW
0.99736	0.982903	1.01203	DHW
0.99732	0.982889	1.01196	DHW
0.997281	0.982877	1.0119	DHW
0.997242	0.982865	1.01183	DHW
0.997203	0.982855	1.01176	DHW
0.997165	0.982845	1.01169	DHW
0.997127	0.982837	1.01163	DHW
0.99709	0.982829	1.01156	DHW
0.997053	0.982823	1.01149	DHW
0.997016	0.982817	1.01142	DHW
0.99698	0.982813	1.01135	DHW
0.996944	0.982809	1.01128	DHW
0.996908	0.982807	1.01121	DHW
0.996873	0.982805	1.01114	DHW
0.996838	0.982805	1.01107	DHW
0.996804	0.982805	1.011	DHW
0.99677	0.982806	1.01093	DHW
0.996736	0.982809	1.01086	DHW
0.996703	0.982812	1.01079	DHW
0.99667	0.982816	1.01072	DHW
0.996638	0.982822	1.01065	DHW
0.996606	0.982828	1.01058	DHW
0.996574	0.982835	1.0105	DHW
0.996542	0.982843	1.01043	DHW
0.996511	0.982852	1.01036	DHW
0.996481	0.982862	1.01029	DHW
0.99645	0.982873	1.01022	DHW
0.99642	0.982885	1.01014	DHW
0.996391	0.982897	1.01007	DHW
0.996362	0.982911	1.01	DHW
0.996333	0.982925	1.00992	DHW
0.996304	0.982941	1.00985	DHW
0.996276	0.982957	1.00978	DHW
0.996248	0.982974	1.0097	DHW
0.996221	0.982992	1.00963	DHW
0.996194	0.983011	1.00955	DHW
0.996167	0.98303	1.00948	DHW
0.996141	0.983051	1.0094	DHW
0.996114	0.983072	1.00933	DHW
0.996089	0.983094	1.00925	DHW
0.996063	0.983117	1.00918	DHW
0.996038	0.983141	1.0091	DHW
0.996014	0.983166	1.00903	DHW
0.995989	0.983191	1.00895	DHW
0.995965	0.983218	1.00888	DHW
0.995942	0.983245	1.0088	DHW
0.995918	0.983273	1.00873	DHW
0.995895	0.983301	1.00865	DHW
0.995873	0.983331	1.00857	DHW
0.995851	0.983361	1.0085	DHW
0.995829	0.983392	1.00842	DHW
0.995807	0.983423	1.00835	DHW
0.995786	0.983456	1.00827	DHW
0.995765	0.983489	1.00819	DHW
0.995744	0.983523	1.00812	DHW
0.995724	0.983558	1.00804	DHW
0.995704	0.983593	1.00796	DHW
0.995684	0.983629	1.00789	DHW
0.995665	0.983665	1.00781	DHW
0.995646	0.983703	1.00773	DHW
0.995627	0.983741	1.00766	DHW
0.995609	0.98378	1.00758	DHW
0.99559	0.983819	1.0075	DHW
0.995573	0.983859	1.00743	DHW
0.995555	0.9839	1.00735	DHW
0.995538	0.983941	1.00727	DHW
0.995521	0.983983	1.0072	DHW
0.995505	0.984025	1.00712	DHW
0.995489	0.984068	1.00704	DHW
0.995473	0.984112	1.00696	DHW
0.995457	0.984156	1.00689	DHW
0.995442	0.984201	1.00681	DHW
0.995427	0.984246	1.00674	DHW
0.995412	0.984292	1.00666	DHW
0.995398	0.984338	1.00658	DHW
0.995384	0.984385	1.00651	DHW
0.99537	0.984432	1.00643	DHW
0.995357	0.98448	1.00635	DHW
0.995344	0.984528	1.00628	DHW
0.995331	0.984577	1.0062	DHW
0.995318	0.984626	1.00613	DHW
0.995306	0.984676	1.00605	DHW
0.995294	0.984726	1.00598	DHW
0.995282	0.984777	1.0059	DHW
0.995271	0.984827	1.00582	DHW
0.99526	0.984879	1.00575	DHW
0.995249	0.98493	1.00568	DHW
0.995238	0.984982	1.0056	DHW
0.995228	0.985034	1.00553	DHW
0.995218	0.985087	1.00545	DHW
0.995208	0.98514	1.00538	DHW
0.995199	0.985193	1.00531	DHW
0.99519	0.985246	1.00523	DHW
0.995181	0.9853	1.00516	DHW
0.995173	0.985353	1.00509	DHW
0.995164	0.985407	1.00502	DHW
0.995156	0.985461	1.00495	DHW
0.995149	0.985516	1.00488	DHW
0.995141	0.98557	1.00481	DHW
0.995134	0.985625	1.00473	DHW
0.995127	0.985679	1.00467	DHW
0.99512	0.985734	1.0046	DHW
0.995114	0.985789	1.00453	DHW
0.995108	0.985843	1.00446	DHW
0.995102	0.985898	1.00439	DHW
0.995096	0.985953	1.00432	DHW
0.995091	0.986007	1.00426	DHW
0.995086	0.986062	1.00419	DHW
0.995081	0.986116	1.00413	DHW
0.995077	0.986171	1.00406	DHW
0.995072	0.986225	1.004	DHW
0.995068	0.986279	1.00394	DHW
0.995065	0.986332	1.00387	DHW
0.995061	0.986386	1.00381	DHW
0.995058	0.986439	1.00375	DHW
0.995055	0.986492	1.00369	DHW
0.995052	0.986545	1.00363	DHW
0.995049	0.986597	1.00357	DHW
0.995047	0.986648	1.00352	DHW
0.995045	0.9867	1.00346	DHW
0.995043	0.986751	1.00341	DHW
0.995042	0.986801	1.00335	DHW
0.995041	0.986851	1.0033	DHW
0.99504	0.9869	1.00325	DHW
0.995039	0.986948	1.0032	DHW
0.995038	0.986996	1.00315	DHW
0.995038	0.987043	1.0031	DHW
0.995038	0.98709	1.00305	DHW
0.995038	0.987135	1.003	DHW
0.995038	0.98718	1.00296	DHW
0.995039	0.987224	1.00292	DHW
0.99504	0.987267	1.00287	DHW
0.995041	0.987309	1.00283	DHW
0.995042	0.987351	1.00279	DHW
0.995044	0.987391	1.00276	DHW
0.995045	0.98743	1.00272	DHW
0.995047	0.987468	1.00268	DHW
0.995049	0.987505	1.00265	DHW
0.995052	0.98754	1.00262	DHW
0.995055	0.987575	1.00259	DHW
0.995057	0.987608	1.00256	DHW
0.99506	0.98764	1.00254	DHW
0.995064	0.98767	1.00251	DHW
0.995067	0.987699	1.00249	DHW
0.995071	0.987727	1.00247	DHW
0.995075	0.987753	1.00245	DHW
0.995079	0.987778	1.00243	DHW
0.995084	0.987801	1.00242	DHW
0.995088	0.987823	1.00241	DHW
0.995093	0.987843	1.0024	DHW
0.995098	0.987861	1.00239	DHW
0.995103	0.987878	1.00238	DHW
0.995109	0.987893	1.00238	DHW
0.995114	0.987906	1.00237	DHW
0.99512	0.987918	1.00237	DHW
0.995126	0.987927	1.00238	DHW
0.995132	0.987935	1.00238	DHW
0.995139	0.987941	1.00239	DHW
0.995145	0.987945	1.0024	DHW
0.995152	0.987948	1.00241	DHW
0.995159	0.987948	1.00242	DHW
0.995166	0.987947	1.00244	DHW
0.995174	0.987943	1.00246	DHW
0.995181	0.987938	1.00248	DHW
0.995189	0.987931	1.0025	DHW
0.995197	0.987921	1.00253	DHW
0.995205	0.98791	1.00255	DHW
0.995213	0.987897	1.00258	DHW
0.995222	0.987882	1.00262	DHW
0.995231	0.987865	1.00265	DHW
0.99524	0.987846	1.00269	DHW
0.995249	0.987825	1.00273	DHW
0.995258	0.987802	1.00277	DHW
0.995267	0.987777	1.00281	DHW
0.995277	0.98775	1.00286	DHW
0.995287	0.987722	1.00291	DHW
0.995297	0.987691	1.00296	DHW
0.995307	0.987658	1.00301	DHW
0.995317	0.987624	1.00307	DHW
0.995328	0.987588	1.00313	DHW
0.995338	0.98755	1.00319	DHW
0.995349	0.98751	1.00325	DHW
0.99536	0.987468	1.00332	DHW
0.995371	0.987425	1.00338	DHW
0.995383	0.98738	1.00345	DHW
0.995394	0.987333	1.00352	DHW
0.995406	0.987284	1.00359	DHW
0.995418	0.987234	1.00367	DHW
0.99543	0.987182	1.00375	DHW
0.995442	0.987129	1.00382	DHW
0.995454	0.987074	1.00391	DHW
0.995467	0.987017	1.00399	DHW
0.995479	0.986959	1.00407	DHW
0.995492	0.986899	1.00416	DHW
0.995505	0.986838	1.00425	DHW
0.995518	0.986776	1.00434	DHW
0.995531	0.986712	1.00443	DHW
0.995545	0.986646	1.00452	DHW
0.995558	0.986579	1.00462	DHW
0.995572	0.986511	1.00472	DHW
0.995586	0.986442	1.00481	DHW
0.9956	0.986371	1.00491	DHW
0.995614	0.986299	1.00502	DHW
0.995628	0.986226	1.00512	DHW
0.995642	0.986152	1.00522	DHW
0.995657	0.986076	1.00533	DHW
0.995671	0.985999	1.00544	DHW
0.995686	0.985922	1.00555	DHW
0.995701	0.985843	1.00566	DHW
0.995716	0.985763	1.00577	DHW
0.995731	0.985681	1.00588	DHW
0.995747	0.985599	1.006	DHW
0.995762	0.985516	1.00611	DHW
0.995778	0.985432	1.00623	DHW
0.995794	0.985347	1.00635	DHW
0.995809	0.985261	1.00647	DHW
0.995825	0.985174	1.00659	DHW
0.995842	0.985086	1.00671	DHW
0.995858	0.984998	1.00684	DHW
0.995874	0.984908	1.00696	DHW
0.995891	0.984818	1.00709	DHW
0.995907	0.984726	1.00721	DHW
0.995924	0.984634	1.00734	DHW
0.995941	0.984542	1.00747	DHW
0.995958	0.984448	1.0076	DHW
0.995975	0.984354	1.00773	DHW
0.995992	0.984259	1.00786	DHW
0.996009	0.984163	1.008	DHW
0.996027	0.984067	1.00813	DHW
0.996044	0.98397	1.00827	DHW
0.996062	0.983872	1.0084	DHW
0.996079	0.983774	1.00854	DHW
0.996097	0.983675	1.00868	DHW
0.996115	0.983575	1.00882	DHW
0.996133	0.983475	1.00895	DHW
0.996151	0.983374	1.00909	DHW
0.99617	0.983273	1.00924	DHW
0.996188	0.983171	1.00938	DHW
0.996206	0.983068	1.00952	DHW
0.996225	0.982965	1.00966	DHW
0.996244	0.982862	1.00981	DHW
0.996262	0.982758	1.00995	DHW
0.996281	0.982653	1.0101	DHW
0.9963	0.982548	1.01024	DHW
0.996319	0.982442	1.01039	DHW
0.996338	0.982336	1.01054	DHW
0.996357	0.98223	1.01069	DHW
0.996377	0.982123	1.01084	DHW
0.996396	0.982016	1.01099	DHW
0.996415	0.981908	1.01114	DHW
0.996435	0.9818	1.01129	DHW
0.996455	0.981691	1.01144	DHW
0.996474	0.981582	1.01159	DHW
0.996494	0.981473	1.01175	DHW
0.996514	0.981363	1.0119	DHW
0.996534	0.981253	1.01205	DHW
0.996554	0.981142	1.01221	DHW
0.996574	0.981032	1.01236	DHW
0.996594	0.98092	1.01252	DHW
0.996614	0.980809	1.01267	DHW
0.996635	0.980697	1.01283	DHW
0.996655	0.980585	1.01299	DHW
0.996675	0.980472	1.01315	DHW
0.996696	0.98036	1.0133	DHW
0.996716	0.980246	1.01346	DHW
0.996737	0.980133	1.01362	DHW
0.996758	0.980019	1.01378	DHW
0.996779	0.979905	1.01394	DHW
0.996799	0.979791	1.0141	DHW
0.99682	0.979676	1.01426	DHW
0.996841	0.979562	1.01443	DHW
0.996862	0.979447	1.01459	DHW
0.996883	0.979331	1.01475	DHW
0.996904	0.979216	1.01491	DHW
0.996926	0.9791	1.01508	DHW
0.996947	0.978984	1.01524	DHW
0.996968	0.978867	1.0154	DHW
0.996989	0.978751	1.01557	DHW
0.997011	0.978634	1.01573	DHW
0.997032	0.978517	1.0159	DHW
0.997054	0.9784	1.01606	DHW
0.997075	0.978283	1.01623	DHW
0.997097	0.978165	1.01639	DHW
0.997118	0.978047	1.01656	DHW
0.99714	0.977929	1.01673	DHW
0.997162	0.977811	1.01689	DHW
0.997183	0.977693	1.01706	DHW
0.997205	0.977574	1.01723	DHW
0.997227	0.977456	1.0174	DHW
0.997249	0.977337	1.01757	DHW
0.997271	0.977218	1.01773	DHW
0.997293	0.977099	1.0179	DHW
0.997314	0.976979	1.01807	DHW
0.997336	0.97686	1.01824	DHW
0.997358	0.97674	1.01841	DHW
0.99738	0.97662	1.01858	DHW
0.997402	0.9765	1.01875	DHW
0.997425	0.97638	1.01892	DHW
0.997447	0.97626	1.01909	DHW
0.997469	0.97614	1.01926	DHW
0.997491	0.976019	1.01944	DHW
0.997513	0.975899	1.01961	DHW
0.997535	0.975778	1.01978	DHW
0.997557	0.975657	1.01995	DHW
0.99758	0.975536	1.02012	DHW
0.997602	0.975415	1.02029	DHW
0.997624	0.975294	1.02047	DHW
0.997646	0.975172	1.02064	DHW
0.997669	0.975051	1.02081	DHW
0.997691	0.974929	1.02098	DHW
0.997713	0.974808	1.02116	DHW
0.997736	0.974686	1.02133	DHW
0.997758	0.974564	1.0215	DHW
0.99778	0.974442	1.02168	DHW
0.997802	0.97432	1.02185	DHW
0.997825	0.974198	1.02202	DHW
0.997847	0.974076	1.0222	DHW
1.04244	1.02232	1.06297	NHW
1.04223	1.02233	1.06252	NHW
1.04202	1.02234	1.06208	NHW
1.0418	1.02235	1.06163	NHW
1.04159	1.02236	1.06119	NHW
1.04138	1.02236	1.06074	NHW
1.04116	1.02237	1.0603	NHW
1.04095	1.02238	1.05986	NHW
1.04074	1.02239	1.05941	NHW
1.04052	1.0224	1.05897	NHW
1.04031	1.02241	1.05853	NHW
1.0401	1.02241	1.05809	NHW
1.03989	1.02242	1.05765	NHW
1.03967	1.02242	1.05721	NHW
1.03946	1.02243	1.05678	NHW
1.03925	1.02243	1.05634	NHW
1.03904	1.02244	1.0559	NHW
1.03882	1.02244	1.05547	NHW
1.03861	1.02245	1.05503	NHW
1.0384	1.02245	1.0546	NHW
1.03819	1.02245	1.05417	NHW
1.03798	1.02245	1.05374	NHW
1.03777	1.02245	1.05331	NHW
1.03755	1.02245	1.05288	NHW
1.03734	1.02245	1.05245	NHW
1.03713	1.02245	1.05203	NHW
1.03692	1.02245	1.0516	NHW
1.03671	1.02244	1.05118	NHW
1.0365	1.02244	1.05076	NHW
1.03629	1.02244	1.05033	NHW
1.03608	1.02243	1.04991	NHW
1.03587	1.02242	1.0495	NHW
1.03566	1.02242	1.04908	NHW
1.03545	1.02241	1.04866	NHW
1.03524	1.0224	1.04825	NHW
1.03503	1.02239	1.04784	NHW
1.03483	1.02237	1.04743	NHW
1.03462	1.02236	1.04702	NHW
1.03441	1.02235	1.04661	NHW
1.0342	1.02233	1.04621	NHW
1.03399	1.02231	1.04581	NHW
1.03379	1.02229	1.04541	NHW
1.03358	1.02227	1.04501	NHW
1.03337	1.02225	1.04461	NHW
1.03316	1.02223	1.04422	NHW
1.03296	1.0222	1.04383	NHW
1.03275	1.02217	1.04344	NHW
1.03255	1.02215	1.04305	NHW
1.03234	1.02211	1.04267	NHW
1.03213	1.02208	1.04229	NHW
1.03193	1.02205	1.04191	NHW
1.03172	1.02201	1.04153	NHW
1.03152	1.02197	1.04116	NHW
1.03132	1.02192	1.04079	NHW
1.03111	1.02188	1.04043	NHW
1.03091	1.02183	1.04007	NHW
1.0307	1.02178	1.03971	NHW
1.0305	1.02172	1.03935	NHW
1.0303	1.02167	1.039	NHW
1.0301	1.02161	1.03866	NHW
1.02989	1.02154	1.03832	NHW
1.02969	1.02147	1.03798	NHW
1.02949	1.0214	1.03764	NHW
1.02929	1.02133	1.03732	NHW
1.02909	1.02125	1.03699	NHW
1.02889	1.02116	1.03668	NHW
1.02869	1.02107	1.03636	NHW
1.02849	1.02098	1.03606	NHW
1.02829	1.02088	1.03575	NHW
1.02809	1.02078	1.03546	NHW
1.02789	1.02067	1.03517	NHW
1.0277	1.02056	1.03488	NHW
1.0275	1.02044	1.03461	NHW
1.0273	1.02032	1.03434	NHW
1.02711	1.02019	1.03407	NHW
1.02691	1.02005	1.03381	NHW
1.02671	1.01991	1.03356	NHW
1.02652	1.01976	1.03332	NHW
1.02632	1.01961	1.03308	NHW
1.02613	1.01945	1.03285	NHW
1.02593	1.01928	1.03263	NHW
1.02574	1.01911	1.03241	NHW
1.02555	1.01893	1.03221	NHW
1.02535	1.01875	1.03201	NHW
1.02516	1.01855	1.03181	NHW
1.02497	1.01836	1.03163	NHW
1.02478	1.01815	1.03145	NHW
1.02459	1.01794	1.03127	NHW
1.0244	1.01773	1.03111	NHW
1.02421	1.01751	1.03095	NHW
1.02402	1.01728	1.0308	NHW
1.02383	1.01705	1.03065	NHW
1.02364	1.01681	1.03051	NHW
1.02345	1.01657	1.03038	NHW
1.02326	1.01633	1.03025	NHW
1.02308	1.01608	1.03013	NHW
1.02289	1.01582	1.03001	NHW
1.02271	1.01556	1.0299	NHW
1.02252	1.0153	1.02979	NHW
1.02233	1.01503	1.02969	NHW
1.02215	1.01476	1.0296	NHW
1.02197	1.01448	1.0295	NHW
1.02178	1.01421	1.02942	NHW
1.0216	1.01393	1.02933	NHW
1.02142	1.01364	1.02925	NHW
1.02124	1.01336	1.02918	NHW
1.02106	1.01307	1.0291	NHW
1.02087	1.01278	1.02903	NHW
1.02069	1.01249	1.02897	NHW
1.02052	1.01219	1.0289	NHW
1.02034	1.0119	1.02884	NHW
1.02016	1.0116	1.02879	NHW
1.01998	1.0113	1.02873	NHW
1.0198	1.011	1.02868	NHW
1.01963	1.0107	1.02863	NHW
1.01945	1.0104	1.02858	NHW
1.01928	1.0101	1.02854	NHW
1.0191	1.0098	1.02849	NHW
1.01893	1.00949	1.02845	NHW
1.01875	1.00919	1.02841	NHW
1.01858	1.00888	1.02837	NHW
1.01841	1.00858	1.02833	NHW
1.01824	1.00827	1.0283	NHW
1.01807	1.00797	1.02827	NHW
1.0179	1.00766	1.02823	NHW
1.01773	1.00736	1.0282	NHW
1.01756	1.00705	1.02817	NHW
1.01739	1.00675	1.02814	NHW
1.01722	1.00644	1.02811	NHW
1.01706	1.00614	1.02809	NHW
1.01689	1.00584	1.02806	NHW
1.01672	1.00553	1.02804	NHW
1.01656	1.00523	1.02801	NHW
1.01639	1.00493	1.02799	NHW
1.01623	1.00463	1.02797	NHW
1.01607	1.00433	1.02795	NHW
1.01591	1.00403	1.02793	NHW
1.01574	1.00373	1.02791	NHW
1.01558	1.00343	1.02789	NHW
1.01542	1.00313	1.02787	NHW
1.01526	1.00283	1.02785	NHW
1.01511	1.00254	1.02783	NHW
1.01495	1.00224	1.02781	NHW
1.01479	1.00195	1.0278	NHW
1.01464	1.00166	1.02778	NHW
1.01448	1.00137	1.02776	NHW
1.01432	1.00108	1.02775	NHW
1.01417	1.00079	1.02773	NHW
1.01402	1.0005	1.02772	NHW
1.01386	1.00021	1.0277	NHW
1.01371	0.999928	1.02769	NHW
1.01356	0.999644	1.02767	NHW
1.01341	0.999362	1.02766	NHW
1.01326	0.99908	1.02765	NHW
1.01311	0.9988	1.02763	NHW
1.01297	0.998521	1.02762	NHW
1.01282	0.998244	1.02761	NHW
1.01267	0.997968	1.02759	NHW
1.01253	0.997693	1.02758	NHW
1.01238	0.99742	1.02757	NHW
1.01224	0.997148	1.02755	NHW
1.01209	0.996877	1.02754	NHW
1.01195	0.996608	1.02753	NHW
1.01181	0.99634	1.02752	NHW
1.01167	0.996073	1.02751	NHW
1.01153	0.995808	1.02749	NHW
1.01139	0.995545	1.02748	NHW
1.01125	0.995282	1.02747	NHW
1.01111	0.995021	1.02746	NHW
1.01097	0.994762	1.02745	NHW
1.01084	0.994504	1.02743	NHW
1.0107	0.994247	1.02742	NHW
1.01056	0.993992	1.02741	NHW
1.01043	0.993738	1.0274	NHW
1.01029	0.993486	1.02739	NHW
1.01016	0.993235	1.02738	NHW
1.01003	0.992986	1.02736	NHW
1.0099	0.992738	1.02735	NHW
1.00977	0.992491	1.02734	NHW
1.00964	0.992246	1.02733	NHW
1.00951	0.992002	1.02732	NHW
1.00938	0.99176	1.02731	NHW
1.00925	0.991519	1.0273	NHW
1.00912	0.99128	1.02728	NHW
1.00899	0.991041	1.02727	NHW
1.00887	0.990805	1.02726	NHW
1.00874	0.99057	1.02725	NHW
1.00862	0.990336	1.02724	NHW
1.00849	0.990104	1.02722	NHW
1.00837	0.989873	1.02721	NHW
1.00825	0.989643	1.0272	NHW
1.00812	0.989415	1.02719	NHW
1.008	0.989189	1.02718	NHW
1.00788	0.988963	1.02716	NHW
1.00776	0.98874	1.02715	NHW
1.00764	0.988517	1.02714	NHW
1.00752	0.988296	1.02713	NHW
1.00741	0.988077	1.02711	NHW
1.00729	0.987859	1.0271	NHW
1.00717	0.987642	1.02709	NHW
1.00706	0.987426	1.02708	NHW
1.00694	0.987213	1.02706	NHW
1.00683	0.987	1.02705	NHW
1.00671	0.986789	1.02704	NHW
1.0066	0.986579	1.02703	NHW
1.00649	0.986371	1.02701	NHW
1.00637	0.986164	1.027	NHW
1.00626	0.985958	1.02699	NHW
1.00615	0.985754	1.02697	NHW
1.00604	0.985551	1.02696	NHW
1.00593	0.98535	1.02695	NHW
1.00582	0.98515	1.02693	NHW
1.00572	0.984951	1.02692	NHW
1.00561	0.984754	1.02691	NHW
1.0055	0.984558	1.02689	NHW
1.0054	0.984363	1.02688	NHW
1.00529	0.98417	1.02686	NHW
1.00519	0.983978	1.02685	NHW
1.00508	0.983787	1.02684	NHW
1.00498	0.983598	1.02682	NHW
1.00487	0.98341	1.02681	NHW
1.00477	0.983224	1.02679	NHW
1.00467	0.983039	1.02678	NHW
1.00457	0.982855	1.02676	NHW
1.00447	0.982672	1.02675	NHW
1.00437	0.982491	1.02673	NHW
1.00427	0.982311	1.02672	NHW
1.00417	0.982133	1.0267	NHW
1.00407	0.981955	1.02669	NHW
1.00398	0.98178	1.02667	NHW
1.00388	0.981605	1.02666	NHW
1.00378	0.981432	1.02664	NHW
1.00369	0.98126	1.02663	NHW
1.00359	0.981089	1.02661	NHW
1.0035	0.980919	1.0266	NHW
1.0034	0.980751	1.02658	NHW
1.00331	0.980584	1.02656	NHW
1.00322	0.980419	1.02655	NHW
1.00313	0.980254	1.02653	NHW
1.00303	0.980091	1.02651	NHW
1.00294	0.97993	1.0265	NHW
1.00285	0.979769	1.02648	NHW
1.00276	0.97961	1.02647	NHW
1.00268	0.979452	1.02645	NHW
1.00259	0.979295	1.02643	NHW
1.0025	0.97914	1.02642	NHW
1.00241	0.978985	1.0264	NHW
1.00233	0.978832	1.02638	NHW
1.00224	0.978681	1.02636	NHW
1.00215	0.97853	1.02635	NHW
1.00207	0.978381	1.02633	NHW
1.00198	0.978233	1.02631	NHW
1.0019	0.978086	1.0263	NHW
1.00182	0.97794	1.02628	NHW
1.00173	0.977796	1.02626	NHW
1.00165	0.977652	1.02624	NHW
1.00157	0.97751	1.02622	NHW
1.00149	0.977369	1.02621	NHW
1.00141	0.97723	1.02619	NHW
1.00133	0.977091	1.02617	NHW
1.00125	0.976954	1.02615	NHW
1.00117	0.976818	1.02613	NHW
1.00109	0.976683	1.02612	NHW
1.00102	0.976549	1.0261	NHW
1.00094	0.976416	1.02608	NHW
1.00086	0.976285	1.02606	NHW
1.00079	0.976155	1.02604	NHW
1.00071	0.976026	1.02602	NHW
1.00064	0.975898	1.026	NHW
1.00056	0.975771	1.02599	NHW
1.00049	0.975645	1.02597	NHW
1.00042	0.975521	1.02595	NHW
1.00034	0.975397	1.02593	NHW
1.00027	0.975275	1.02591	NHW
1.0002	0.975154	1.02589	NHW
1.00013	0.975034	1.02587	NHW
1.00006	0.974915	1.02585	NHW
0.999989	0.974797	1.02583	NHW
0.999919	0.97468	1.02581	NHW
0.99985	0.974564	1.02579	NHW
0.999782	0.97445	1.02577	NHW
0.999714	0.974336	1.02575	NHW
0.999647	0.974224	1.02573	NHW
0.99958	0.974113	1.02571	NHW
0.999514	0.974002	1.02569	NHW
0.999448	0.973893	1.02567	NHW
0.999383	0.973785	1.02565	NHW
0.999318	0.973678	1.02563	NHW
0.999254	0.973572	1.02561	NHW
0.99919	0.973467	1.02559	NHW
0.999127	0.973364	1.02557	NHW
0.999064	0.973261	1.02555	NHW
0.999002	0.973159	1.02553	NHW
0.99894	0.973058	1.02551	NHW
0.998879	0.972959	1.02549	NHW
0.998819	0.97286	1.02547	NHW
0.998758	0.972763	1.02545	NHW
0.998699	0.972666	1.02543	NHW
0.998639	0.97257	1.02541	NHW
0.998581	0.972476	1.02539	NHW
0.998523	0.972382	1.02537	NHW
0.998465	0.97229	1.02534	NHW
0.998408	0.972198	1.02532	NHW
0.998351	0.972108	1.0253	NHW
0.998295	0.972018	1.02528	NHW
0.998239	0.971929	1.02526	NHW
0.998183	0.971842	1.02524	NHW
0.998129	0.971755	1.02522	NHW
0.998074	0.971669	1.0252	NHW
0.99802	0.971585	1.02518	NHW
0.997967	0.971501	1.02515	NHW
0.997914	0.971418	1.02513	NHW
0.997862	0.971336	1.02511	NHW
0.99781	0.971255	1.02509	NHW
0.997758	0.971175	1.02507	NHW
0.997707	0.971096	1.02505	NHW
0.997656	0.971018	1.02503	NHW
0.997606	0.970941	1.025	NHW
0.997557	0.970865	1.02498	NHW
0.997507	0.97079	1.02496	NHW
0.997459	0.970715	1.02494	NHW
0.99741	0.970642	1.02492	NHW
0.997363	0.970569	1.0249	NHW
0.997315	0.970498	1.02487	NHW
0.997268	0.970427	1.02485	NHW
0.997222	0.970357	1.02483	NHW
0.997176	0.970288	1.02481	NHW
0.99713	0.97022	1.02479	NHW
0.997085	0.970152	1.02477	NHW
0.99704	0.970086	1.02474	NHW
0.996996	0.970021	1.02472	NHW
0.996952	0.969956	1.0247	NHW
0.996909	0.969892	1.02468	NHW
0.996866	0.969829	1.02466	NHW
0.996823	0.969767	1.02463	NHW
0.996781	0.969706	1.02461	NHW
0.99674	0.969646	1.02459	NHW
0.996698	0.969586	1.02457	NHW
0.996658	0.969527	1.02455	NHW
0.996617	0.969469	1.02453	NHW
0.996577	0.969412	1.0245	NHW
0.996538	0.969356	1.02448	NHW
0.996499	0.969301	1.02446	NHW
0.99646	0.969246	1.02444	NHW
0.996422	0.969192	1.02442	NHW
0.996384	0.969139	1.02439	NHW
0.996346	0.969087	1.02437	NHW
0.996309	0.969035	1.02435	NHW
0.996273	0.968985	1.02433	NHW
0.996236	0.968935	1.02431	NHW
0.996201	0.968886	1.02429	NHW
0.996165	0.968837	1.02426	NHW
0.99613	0.96879	1.02424	NHW
0.996096	0.968743	1.02422	NHW
0.996061	0.968697	1.0242	NHW
0.996028	0.968651	1.02418	NHW
0.995994	0.968607	1.02416	NHW
0.995961	0.968563	1.02413	NHW
0.995929	0.96852	1.02411	NHW
0.995896	0.968477	1.02409	NHW
0.995864	0.968436	1.02407	NHW
0.995833	0.968395	1.02405	NHW
0.995802	0.968355	1.02403	NHW
0.995771	0.968315	1.02401	NHW
0.995741	0.968276	1.02398	NHW
0.995711	0.968238	1.02396	NHW
0.995682	0.968201	1.02394	NHW
0.995652	0.968164	1.02392	NHW
0.995624	0.968128	1.0239	NHW
0.995595	0.968093	1.02388	NHW
0.995567	0.968058	1.02386	NHW
0.99554	0.968024	1.02384	NHW
0.995512	0.967991	1.02382	NHW
0.995485	0.967958	1.0238	NHW
0.995459	0.967926	1.02377	NHW
0.995433	0.967895	1.02375	NHW
0.995407	0.967864	1.02373	NHW
0.995382	0.967834	1.02371	NHW
0.995356	0.967805	1.02369	NHW
0.995332	0.967776	1.02367	NHW
0.995307	0.967748	1.02365	NHW
0.995283	0.96772	1.02363	NHW
0.99526	0.967693	1.02361	NHW
0.995236	0.967667	1.02359	NHW
0.995213	0.967641	1.02357	NHW
0.995191	0.967616	1.02355	NHW
0.995169	0.967592	1.02353	NHW
0.995147	0.967568	1.02351	NHW
0.995125	0.967545	1.02349	NHW
0.995104	0.967522	1.02347	NHW
0.995083	0.9675	1.02345	NHW
0.995062	0.967478	1.02343	NHW
0.995042	0.967457	1.02341	NHW
0.995022	0.967437	1.02339	NHW
0.995003	0.967417	1.02338	NHW
0.994984	0.967398	1.02336	NHW
0.994965	0.967379	1.02334	NHW
0.994946	0.967361	1.02332	NHW
0.994928	0.967343	1.0233	NHW
0.99491	0.967326	1.02328	NHW
0.994893	0.967309	1.02326	NHW
0.994875	0.967293	1.02324	NHW
0.994858	0.967278	1.02323	NHW
0.994842	0.967263	1.02321	NHW
0.994826	0.967248	1.02319	NHW
0.99481	0.967234	1.02317	NHW
0.994794	0.967221	1.02315	NHW
0.994779	0.967208	1.02314	NHW
0.994764	0.967195	1.02312	NHW
0.994749	0.967183	1.0231	NHW
0.994735	0.967172	1.02308	NHW
0.99472	0.96716	1.02307	NHW
0.994707	0.96715	1.02305	NHW
0.994693	0.96714	1.02303	NHW
0.99468	0.96713	1.02301	NHW
0.994667	0.967121	1.023	NHW
0.994655	0.967112	1.02298	NHW
0.994642	0.967104	1.02297	NHW
0.99463	0.967096	1.02295	NHW
0.994619	0.967088	1.02293	NHW
0.994607	0.967081	1.02292	NHW
0.994596	0.967075	1.0229	NHW
0.994585	0.967068	1.02288	NHW
0.994575	0.967063	1.02287	NHW
0.994564	0.967057	1.02285	NHW
0.994554	0.967052	1.02284	NHW
0.994545	0.967048	1.02282	NHW
0.994535	0.967044	1.02281	NHW
0.994526	0.96704	1.02279	NHW
0.994517	0.967036	1.02278	NHW
0.994509	0.967033	1.02276	NHW
0.994501	0.967031	1.02275	NHW
0.994492	0.967028	1.02274	NHW
0.994485	0.967026	1.02272	NHW
0.994477	0.967025	1.02271	NHW
0.99447	0.967024	1.0227	NHW
0.994463	0.967023	1.02268	NHW
0.994456	0.967022	1.02267	NHW
0.99445	0.967022	1.02266	NHW
0.994444	0.967022	1.02264	NHW
0.994438	0.967023	1.02263	NHW
0.994432	0.967024	1.02262	NHW
0.994427	0.967025	1.02261	NHW
0.994422	0.967026	1.02259	NHW
0.994417	0.967028	1.02258	NHW
0.994412	0.96703	1.02257	NHW
0.994408	0.967032	1.02256	NHW
0.994404	0.967035	1.02255	NHW
0.9944	0.967038	1.02254	NHW
0.994396	0.967041	1.02253	NHW
0.994393	0.967045	1.02251	NHW
0.99439	0.967049	1.0225	NHW
0.994387	0.967053	1.02249	NHW
0.994384	0.967057	1.02248	NHW
0.994382	0.967061	1.02247	NHW
0.99438	0.967066	1.02246	NHW
0.994378	0.967071	1.02245	NHW
0.994376	0.967077	1.02245	NHW
0.994374	0.967082	1.02244	NHW
0.994373	0.967088	1.02243	NHW
0.994372	0.967094	1.02242	NHW
0.994371	0.9671	1.02241	NHW
0.994371	0.967107	1.0224	NHW
0.99437	0.967113	1.0224	NHW
0.99437	0.96712	1.02239	NHW
0.99437	0.967127	1.02238	NHW
0.99437	0.967135	1.02237	NHW
0.994371	0.967142	1.02237	NHW
0.994372	0.96715	1.02236	NHW
0.994373	0.967157	1.02235	NHW
0.994374	0.967166	1.02235	NHW
0.994375	0.967174	1.02234	NHW
0.994377	0.967182	1.02234	NHW
0.994378	0.967191	1.02233	NHW
0.99438	0.967199	1.02233	NHW
0.994383	0.967208	1.02232	NHW
0.994385	0.967217	1.02232	NHW
0.994388	0.967226	1.02231	NHW
0.99439	0.967235	1.02231	NHW
0.994393	0.967245	1.0223	NHW
0.994397	0.967254	1.0223	NHW
0.9944	0.967264	1.0223	NHW
0.994403	0.967274	1.02229	NHW
0.994407	0.967284	1.02229	NHW
0.994411	0.967293	1.02229	NHW
0.994415	0.967304	1.02229	NHW
0.99442	0.967314	1.02228	NHW
0.994424	0.967324	1.02228	NHW
0.994429	0.967334	1.02228	NHW
0.994434	0.967345	1.02228	NHW
0.994439	0.967355	1.02228	NHW
0.994444	0.967366	1.02228	NHW
0.994449	0.967377	1.02228	NHW
0.994455	0.967387	1.02228	NHW
0.994461	0.967398	1.02228	NHW
0.994466	0.967409	1.02228	NHW
0.994472	0.96742	1.02228	NHW
0.994479	0.967431	1.02228	NHW
0.994485	0.967442	1.02228	NHW
0.994492	0.967453	1.02229	NHW
0.994498	0.967464	1.02229	NHW
0.994505	0.967475	1.02229	NHW
0.994512	0.967486	1.02229	NHW
0.99452	0.967497	1.0223	NHW
0.994527	0.967508	1.0223	NHW
0.994535	0.96752	1.0223	NHW
0.994542	0.967531	1.02231	NHW
0.99455	0.967542	1.02231	NHW
0.994558	0.967553	1.02232	NHW
0.994566	0.967564	1.02232	NHW
0.994574	0.967575	1.02233	NHW
0.994583	0.967586	1.02233	NHW
0.994591	0.967597	1.02234	NHW
0.9946	0.967609	1.02234	NHW
0.994609	0.96762	1.02235	NHW
0.994618	0.967631	1.02236	NHW
0.994627	0.967642	1.02237	NHW
0.994636	0.967652	1.02237	NHW
0.994646	0.967663	1.02238	NHW
0.994655	0.967674	1.02239	NHW
0.994665	0.967685	1.0224	NHW
0.994675	0.967696	1.02241	NHW
0.994685	0.967706	1.02242	NHW
0.994695	0.967717	1.02242	NHW
0.994705	0.967727	1.02243	NHW
0.994715	0.967738	1.02244	NHW
0.994726	0.967748	1.02246	NHW
0.994736	0.967758	1.02247	NHW
0.994747	0.967768	1.02248	NHW
0.994758	0.967778	1.02249	NHW
0.994768	0.967788	1.0225	NHW
0.994779	0.967798	1.02251	NHW
0.994791	0.967808	1.02253	NHW
0.994802	0.967818	1.02254	NHW
0.994813	0.967827	1.02255	NHW
0.994824	0.967836	1.02257	NHW
0.994836	0.967846	1.02258	NHW
0.994848	0.967855	1.02259	NHW
0.994859	0.967864	1.02261	NHW
0.994871	0.967873	1.02262	NHW
0.994883	0.967882	1.02264	NHW
0.994895	0.96789	1.02265	NHW
0.994907	0.967899	1.02267	NHW
0.99492	0.967907	1.02269	NHW
0.994932	0.967915	1.0227	NHW
0.994944	0.967923	1.02272	NHW
0.994957	0.967931	1.02274	NHW
0.994969	0.967939	1.02275	NHW
0.994982	0.967946	1.02277	NHW
0.994995	0.967953	1.02279	NHW
0.995008	0.967961	1.02281	NHW
0.995021	0.967968	1.02283	NHW
0.995034	0.967974	1.02285	NHW
0.995047	0.967981	1.02287	NHW
0.99506	0.967988	1.02289	NHW
0.995073	0.967994	1.02291	NHW
0.995086	0.968	1.02293	NHW
0.9951	0.968006	1.02295	NHW
0.995113	0.968011	1.02297	NHW
0.995127	0.968017	1.023	NHW
0.99514	0.968022	1.02302	NHW
0.995154	0.968027	1.02304	NHW
0.995168	0.968032	1.02306	NHW
0.995181	0.968037	1.02309	NHW
0.995195	0.968041	1.02311	NHW
0.995209	0.968045	1.02314	NHW
0.995223	0.968049	1.02316	NHW
0.995237	0.968053	1.02318	NHW
0.995251	0.968056	1.02321	NHW
0.995265	0.968059	1.02324	NHW
0.995279	0.968062	1.02326	NHW
0.995293	0.968065	1.02329	NHW
0.995308	0.968068	1.02331	NHW
0.995322	0.96807	1.02334	NHW
0.995336	0.968072	1.02337	NHW
0.995351	0.968074	1.0234	NHW
0.995365	0.968075	1.02342	NHW
0.99538	0.968077	1.02345	NHW
0.995394	0.968078	1.02348	NHW
0.995409	0.968078	1.02351	NHW
0.995423	0.968079	1.02354	NHW
0.995438	0.968079	1.02357	NHW
0.995452	0.968079	1.0236	NHW
0.995467	0.968079	1.02363	NHW
0.995482	0.968078	1.02366	NHW
0.995496	0.968077	1.02369	NHW
0.995511	0.968076	1.02372	NHW
0.995526	0.968075	1.02376	NHW
0.995541	0.968073	1.02379	NHW
0.995555	0.968071	1.02382	NHW
0.99557	0.968069	1.02385	NHW
0.995585	0.968066	1.02389	NHW
0.9956	0.968064	1.02392	NHW
0.995615	0.968061	1.02395	NHW
0.99563	0.968057	1.02399	NHW
0.995645	0.968053	1.02402	NHW
0.995659	0.968049	1.02406	NHW
0.995674	0.968045	1.02409	NHW
0.995689	0.968041	1.02413	NHW
0.995704	0.968036	1.02416	NHW
0.995719	0.96803	1.0242	NHW
1.08826	1.00032	1.18393	CHW
1.08824	1.0008	1.18331	CHW
1.08821	1.00128	1.1827	CHW
1.08819	1.00175	1.18209	CHW
1.08817	1.00223	1.18148	CHW
1.08815	1.0027	1.18087	CHW
1.08812	1.00318	1.18026	CHW
1.0881	1.00365	1.17965	CHW
1.08808	1.00412	1.17905	CHW
1.08805	1.0046	1.17844	CHW
1.08803	1.00507	1.17784	CHW
1.08801	1.00554	1.17724	CHW
1.08798	1.00601	1.17663	CHW
1.08796	1.00648	1.17603	CHW
1.08794	1.00695	1.17543	CHW
1.08791	1.00742	1.17484	CHW
1.08789	1.00789	1.17424	CHW
1.08787	1.00836	1.17365	CHW
1.08784	1.00882	1.17305	CHW
1.08782	1.00929	1.17246	CHW
1.08779	1.00975	1.17187	CHW
1.08777	1.01021	1.17128	CHW
1.08774	1.01068	1.17069	CHW
1.08772	1.01114	1.1701	CHW
1.08769	1.0116	1.16952	CHW
1.08767	1.01205	1.16893	CHW
1.08764	1.01251	1.16835	CHW
1.08762	1.01297	1.16777	CHW
1.08759	1.01342	1.16719	CHW
1.08757	1.01388	1.16662	CHW
1.08754	1.01433	1.16604	CHW
1.08752	1.01478	1.16547	CHW
1.08749	1.01523	1.16489	CHW
1.08746	1.01568	1.16432	CHW
1.08744	1.01612	1.16375	CHW
1.08741	1.01657	1.16319	CHW
1.08738	1.01701	1.16262	CHW
1.08735	1.01745	1.16206	CHW
1.08732	1.01789	1.1615	CHW
1.0873	1.01833	1.16094	CHW
1.08727	1.01876	1.16038	CHW
1.08724	1.0192	1.15982	CHW
1.08721	1.01963	1.15927	CHW
1.08718	1.02006	1.15872	CHW
1.08715	1.02049	1.15817	CHW
1.08712	1.02091	1.15762	CHW
1.08709	1.02134	1.15707	CHW
1.08706	1.02176	1.15653	CHW
1.08703	1.02218	1.15599	CHW
1.087	1.0226	1.15545	CHW
1.08696	1.02301	1.15491	CHW
1.08693	1.02343	1.15437	CHW
1.0869	1.02384	1.15384	CHW
1.08687	1.02425	1.15331	CHW
1.08683	1.02465	1.15278	CHW
1.0868	1.02506	1.15226	CHW
1.08676	1.02546	1.15173	CHW
1.08673	1.02586	1.15121	CHW
1.08669	1.02625	1.15069	CHW
1.08666	1.02665	1.15018	CHW
1.08662	1.02704	1.14966	CHW
1.08659	1.02743	1.14915	CHW
1.08655	1.02781	1.14864	CHW
1.08651	1.02819	1.14814	CHW
1.08647	1.02857	1.14763	CHW
1.08644	1.02895	1.14713	CHW
1.0864	1.02932	1.14664	CHW
1.08636	1.02969	1.14614	CHW
1.08632	1.03006	1.14565	CHW
1.08628	1.03043	1.14516	CHW
1.08624	1.03079	1.14467	CHW
1.0862	1.03115	1.14419	CHW
1.08615	1.0315	1.1437	CHW
1.08611	1.03185	1.14323	CHW
1.08607	1.0322	1.14275	CHW
1.08603	1.03254	1.14228	CHW
1.08598	1.03289	1.14181	CHW
1.08594	1.03322	1.14134	CHW
1.08589	1.03356	1.14088	CHW
1.08585	1.03389	1.14042	CHW
1.0858	1.03421	1.13996	CHW
1.08575	1.03454	1.1395	CHW
1.08571	1.03486	1.13905	CHW
1.08566	1.03517	1.13861	CHW
1.08561	1.03548	1.13816	CHW
1.08556	1.03579	1.13772	CHW
1.08551	1.03609	1.13728	CHW
1.08546	1.03639	1.13685	CHW
1.08541	1.03669	1.13641	CHW
1.08536	1.03698	1.13599	CHW
1.0853	1.03727	1.13556	CHW
1.08525	1.03755	1.13514	CHW
1.0852	1.03783	1.13472	CHW
1.08514	1.0381	1.13431	CHW
1.08509	1.03837	1.1339	CHW
1.08503	1.03864	1.13349	CHW
1.08497	1.0389	1.13309	CHW
1.08492	1.03916	1.13269	CHW
1.08486	1.03941	1.13229	CHW
1.0848	1.03966	1.1319	CHW
1.08474	1.0399	1.13151	CHW
1.08468	1.04014	1.13113	CHW
1.08462	1.04037	1.13074	CHW
1.08456	1.0406	1.13037	CHW
1.08449	1.04083	1.12999	CHW
1.08443	1.04105	1.12962	CHW
1.08437	1.04126	1.12926	CHW
1.0843	1.04147	1.12889	CHW
1.08424	1.04167	1.12853	CHW
1.08417	1.04187	1.12818	CHW
1.0841	1.04207	1.12783	CHW
1.08403	1.04226	1.12748	CHW
1.08396	1.04244	1.12714	CHW
1.08389	1.04262	1.1268	CHW
1.08382	1.0428	1.12646	CHW
1.08375	1.04297	1.12613	CHW
1.08368	1.04313	1.1258	CHW
1.08361	1.04329	1.12548	CHW
1.08353	1.04345	1.12516	CHW
1.08346	1.04359	1.12485	CHW
1.08338	1.04374	1.12453	CHW
1.08331	1.04388	1.12423	CHW
1.08323	1.04401	1.12392	CHW
1.08315	1.04414	1.12362	CHW
1.08307	1.04426	1.12332	CHW
1.08299	1.04438	1.12303	CHW
1.08291	1.04449	1.12274	CHW
1.08283	1.0446	1.12246	CHW
1.08274	1.0447	1.12218	CHW
1.08266	1.04479	1.1219	CHW
1.08257	1.04488	1.12163	CHW
1.08249	1.04497	1.12136	CHW
1.0824	1.04505	1.12109	CHW
1.08231	1.04512	1.12083	CHW
1.08223	1.04519	1.12057	CHW
1.08214	1.04526	1.12031	CHW
1.08204	1.04532	1.12006	CHW
1.08195	1.04537	1.11981	CHW
1.08186	1.04542	1.11957	CHW
1.08177	1.04547	1.11933	CHW
1.08167	1.0455	1.11909	CHW
1.08158	1.04554	1.11886	CHW
1.08148	1.04557	1.11863	CHW
1.08138	1.04559	1.1184	CHW
1.08128	1.04561	1.11817	CHW
1.08118	1.04562	1.11795	CHW
1.08108	1.04563	1.11773	CHW
1.08098	1.04563	1.11752	CHW
1.08088	1.04563	1.11731	CHW
1.08077	1.04563	1.1171	CHW
1.08067	1.04562	1.11689	CHW
1.08056	1.0456	1.11669	CHW
1.08045	1.04558	1.11648	CHW
1.08034	1.04556	1.11629	CHW
1.08023	1.04553	1.11609	CHW
1.08012	1.04549	1.1159	CHW
1.08001	1.04546	1.11571	CHW
1.0799	1.04541	1.11552	CHW
1.07978	1.04537	1.11533	CHW
1.07967	1.04532	1.11515	CHW
1.07955	1.04526	1.11497	CHW
1.07943	1.0452	1.11479	CHW
1.07932	1.04514	1.11461	CHW
1.0792	1.04507	1.11443	CHW
1.07908	1.045	1.11426	CHW
1.07895	1.04493	1.11409	CHW
1.07883	1.04485	1.11392	CHW
1.07871	1.04477	1.11375	CHW
1.07858	1.04468	1.11359	CHW
1.07846	1.04459	1.11342	CHW
1.07833	1.0445	1.11326	CHW
1.0782	1.0444	1.1131	CHW
1.07808	1.04431	1.11294	CHW
1.07795	1.0442	1.11278	CHW
1.07781	1.0441	1.11262	CHW
1.07768	1.04399	1.11246	CHW
1.07755	1.04388	1.11231	CHW
1.07742	1.04376	1.11216	CHW
1.07728	1.04364	1.112	CHW
1.07715	1.04352	1.11185	CHW
1.07701	1.0434	1.1117	CHW
1.07687	1.04327	1.11155	CHW
1.07673	1.04314	1.1114	CHW
1.07659	1.04301	1.11125	CHW
1.07645	1.04288	1.1111	CHW
1.07631	1.04274	1.11096	CHW
1.07617	1.0426	1.11081	CHW
1.07602	1.04246	1.11067	CHW
1.07588	1.04232	1.11052	CHW
1.07573	1.04217	1.11037	CHW
1.07559	1.04202	1.11023	CHW
1.07544	1.04187	1.11009	CHW
1.07529	1.04172	1.10994	CHW
1.07514	1.04156	1.1098	CHW
1.07499	1.04141	1.10965	CHW
1.07484	1.04125	1.10951	CHW
1.07468	1.04109	1.10937	CHW
1.07453	1.04093	1.10922	CHW
1.07438	1.04076	1.10908	CHW
1.07422	1.0406	1.10893	CHW
1.07406	1.04043	1.10879	CHW
1.07391	1.04026	1.10864	CHW
1.07375	1.04009	1.1085	CHW
1.07359	1.03992	1.10836	CHW
1.07343	1.03974	1.10821	CHW
1.07327	1.03957	1.10806	CHW
1.07311	1.03939	1.10792	CHW
1.07294	1.03921	1.10777	CHW
1.07278	1.03903	1.10763	CHW
1.07262	1.03885	1.10748	CHW
1.07245	1.03867	1.10733	CHW
1.07228	1.03848	1.10718	CHW
1.07212	1.0383	1.10703	CHW
1.07195	1.03811	1.10688	CHW
1.07178	1.03793	1.10673	CHW
1.07161	1.03774	1.10658	CHW
1.07144	1.03755	1.10643	CHW
1.07126	1.03736	1.10628	CHW
1.07109	1.03717	1.10612	CHW
1.07092	1.03698	1.10597	CHW
1.07074	1.03679	1.10581	CHW
1.07057	1.03659	1.10566	CHW
1.07039	1.0364	1.1055	CHW
1.07021	1.0362	1.10534	CHW
1.07003	1.03601	1.10518	CHW
1.06986	1.03581	1.10502	CHW
1.06968	1.03561	1.10486	CHW
1.06949	1.03541	1.1047	CHW
1.06931	1.03522	1.10453	CHW
1.06913	1.03502	1.10437	CHW
1.06895	1.03482	1.1042	CHW
1.06876	1.03462	1.10404	CHW
1.06858	1.03441	1.10387	CHW
1.06839	1.03421	1.1037	CHW
1.0682	1.03401	1.10353	CHW
1.06802	1.03381	1.10336	CHW
1.06783	1.0336	1.10318	CHW
1.06764	1.0334	1.10301	CHW
1.06745	1.0332	1.10283	CHW
1.06726	1.03299	1.10266	CHW
1.06706	1.03279	1.10248	CHW
1.06687	1.03258	1.1023	CHW
1.06668	1.03238	1.10212	CHW
1.06648	1.03217	1.10194	CHW
1.06629	1.03196	1.10175	CHW
1.06609	1.03176	1.10157	CHW
1.06589	1.03155	1.10138	CHW
1.0657	1.03134	1.10119	CHW
1.0655	1.03114	1.10101	CHW
1.0653	1.03093	1.10082	CHW
1.0651	1.03072	1.10062	CHW
1.0649	1.03051	1.10043	CHW
1.0647	1.0303	1.10024	CHW
1.06449	1.0301	1.10004	CHW
1.06429	1.02989	1.09984	CHW
1.06409	1.02968	1.09964	CHW
1.06388	1.02947	1.09944	CHW
1.06368	1.02926	1.09924	CHW
1.06347	1.02905	1.09904	CHW
1.06326	1.02884	1.09883	CHW
1.06305	1.02863	1.09863	CHW
1.06284	1.02842	1.09842	CHW
1.06263	1.02821	1.09821	CHW
1.06242	1.028	1.098	CHW
1.06221	1.02779	1.09779	CHW
1.062	1.02758	1.09757	CHW
1.06179	1.02737	1.09736	CHW
1.06158	1.02716	1.09714	CHW
1.06136	1.02695	1.09692	CHW
1.06115	1.02674	1.0967	CHW
1.06093	1.02653	1.09648	CHW
1.06071	1.02632	1.09626	CHW
1.0605	1.02611	1.09604	CHW
1.06028	1.0259	1.09581	CHW
1.06006	1.02569	1.09558	CHW
1.05984	1.02548	1.09536	CHW
1.05962	1.02527	1.09513	CHW
1.0594	1.02506	1.09489	CHW
1.05918	1.02484	1.09466	CHW
1.05896	1.02463	1.09443	CHW
1.05873	1.02442	1.09419	CHW
1.05851	1.02421	1.09395	CHW
1.05828	1.024	1.09372	CHW
1.05806	1.02379	1.09348	CHW
1.05783	1.02358	1.09323	CHW
1.05761	1.02337	1.09299	CHW
1.05738	1.02316	1.09275	CHW
1.05715	1.02294	1.0925	CHW
1.05692	1.02273	1.09226	CHW
1.05669	1.02252	1.09201	CHW
1.05646	1.02231	1.09176	CHW
1.05623	1.0221	1.09151	CHW
1.056	1.02189	1.09125	CHW
1.05577	1.02168	1.091	CHW
1.05554	1.02146	1.09075	CHW
1.0553	1.02125	1.09049	CHW
1.05507	1.02104	1.09023	CHW
1.05483	1.02083	1.08997	CHW
1.0546	1.02062	1.08971	CHW
1.05436	1.0204	1.08945	CHW
1.05412	1.02019	1.08919	CHW
1.05389	1.01998	1.08892	CHW
1.05365	1.01977	1.08866	CHW
1.05341	1.01955	1.08839	CHW
1.05317	1.01934	1.08812	CHW
1.05293	1.01913	1.08785	CHW
1.05269	1.01892	1.08758	CHW
1.05245	1.0187	1.08731	CHW
1.05221	1.01849	1.08704	CHW
1.05196	1.01828	1.08677	CHW
1.05172	1.01806	1.08649	CHW
1.05148	1.01785	1.08622	CHW
1.05123	1.01763	1.08594	CHW
1.05099	1.01742	1.08566	CHW
1.05074	1.01721	1.08538	CHW
1.05049	1.01699	1.0851	CHW
1.05025	1.01678	1.08482	CHW
1.05	1.01656	1.08454	CHW
1.04975	1.01635	1.08426	CHW
1.0495	1.01613	1.08397	CHW
1.04925	1.01591	1.08369	CHW
1.049	1.0157	1.0834	CHW
1.04875	1.01548	1.08311	CHW
1.0485	1.01526	1.08283	CHW
1.04825	1.01505	1.08254	CHW
1.048	1.01483	1.08225	CHW
1.04774	1.01461	1.08196	CHW
1.04749	1.01439	1.08167	CHW
1.04724	1.01418	1.08137	CHW
1.04698	1.01396	1.08108	CHW
1.04673	1.01374	1.08079	CHW
1.04647	1.01352	1.08049	CHW
1.04621	1.0133	1.0802	CHW
1.04596	1.01308	1.0799	CHW
1.0457	1.01286	1.0796	CHW
1.04544	1.01264	1.07931	CHW
1.04518	1.01241	1.07901	CHW
1.04492	1.01219	1.07871	CHW
1.04466	1.01197	1.07841	CHW
1.0444	1.01174	1.07811	CHW
1.04414	1.01152	1.07781	CHW
1.04388	1.0113	1.07751	CHW
1.04362	1.01107	1.07721	CHW
1.04335	1.01085	1.07691	CHW
1.04309	1.01062	1.07661	CHW
1.04283	1.01039	1.0763	CHW
1.04256	1.01016	1.076	CHW
1.0423	1.00994	1.0757	CHW
1.04203	1.00971	1.07539	CHW
1.04177	1.00948	1.07509	CHW
1.0415	1.00925	1.07478	CHW
1.04123	1.00902	1.07448	CHW
1.04097	1.00878	1.07417	CHW
1.0407	1.00855	1.07387	CHW
1.04043	1.00832	1.07356	CHW
1.04016	1.00808	1.07326	CHW
1.03989	1.00785	1.07295	CHW
1.03962	1.00761	1.07265	CHW
1.03935	1.00738	1.07234	CHW
1.03908	1.00714	1.07204	CHW
1.03881	1.0069	1.07173	CHW
1.03854	1.00666	1.07142	CHW
1.03826	1.00642	1.07112	CHW
1.03799	1.00618	1.07081	CHW
1.03772	1.00593	1.0705	CHW
1.03744	1.00569	1.0702	CHW
1.03717	1.00545	1.06989	CHW
1.03689	1.0052	1.06959	CHW
1.03662	1.00495	1.06928	CHW
1.03634	1.00471	1.06898	CHW
1.03607	1.00446	1.06867	CHW
1.03579	1.00421	1.06837	CHW
1.03551	1.00396	1.06806	CHW
1.03524	1.0037	1.06776	CHW
1.03496	1.00345	1.06745	CHW
1.03468	1.0032	1.06715	CHW
1.0344	1.00294	1.06685	CHW
1.03412	1.00268	1.06654	CHW
1.03384	1.00242	1.06624	CHW
1.03356	1.00216	1.06594	CHW
1.03328	1.0019	1.06564	CHW
1.033	1.00164	1.06534	CHW
1.03272	1.00138	1.06504	CHW
1.03244	1.00111	1.06474	CHW
1.03215	1.00084	1.06444	CHW
1.03187	1.00058	1.06414	CHW
1.03159	1.00031	1.06384	CHW
1.0313	1.00004	1.06355	CHW
1.03102	0.999763	1.06325	CHW
1.03073	0.999489	1.06296	CHW
1.03045	0.999213	1.06266	CHW
1.03016	0.998936	1.06237	CHW
1.02988	0.998657	1.06207	CHW
1.02959	0.998377	1.06178	CHW
1.0293	0.998095	1.06149	CHW
1.02902	0.997811	1.0612	CHW
1.02873	0.997526	1.06091	CHW
1.02844	0.997239	1.06062	CHW
1.02815	0.99695	1.06034	CHW
1.02787	0.99666	1.06005	CHW
1.02758	0.996368	1.05976	CHW
1.02729	0.996074	1.05948	CHW
1.027	0.995778	1.0592	CHW
1.02671	0.99548	1.05891	CHW
1.02642	0.995181	1.05863	CHW
1.02613	0.99488	1.05835	CHW
1.02584	0.994577	1.05808	CHW
1.02554	0.994272	1.0578	CHW
1.02525	0.993965	1.05752	CHW
1.02496	0.993657	1.05725	CHW
1.02467	0.993346	1.05698	CHW
1.02437	0.993033	1.0567	CHW
1.02408	0.992719	1.05643	CHW
1.02379	0.992403	1.05616	CHW
1.02349	0.992084	1.0559	CHW
1.0232	0.991764	1.05563	CHW
1.0229	0.991442	1.05536	CHW
1.02261	0.991117	1.0551	CHW
1.02231	0.990791	1.05484	CHW
1.02202	0.990462	1.05458	CHW
1.02172	0.990132	1.05432	CHW
1.02142	0.989799	1.05406	CHW
1.02113	0.989465	1.0538	CHW
1.02083	0.989128	1.05355	CHW
1.02053	0.988789	1.0533	CHW
1.02024	0.988448	1.05305	CHW
1.01994	0.988105	1.0528	CHW
1.01964	0.98776	1.05255	CHW
1.01934	0.987413	1.0523	CHW
1.01904	0.987064	1.05206	CHW
1.01874	0.986712	1.05181	CHW
1.01844	0.986358	1.05157	CHW
1.01814	0.986003	1.05133	CHW
1.01784	0.985645	1.05109	CHW
1.01754	0.985284	1.05086	CHW
1.01724	0.984922	1.05062	CHW
1.01694	0.984558	1.05039	CHW
1.01664	0.984191	1.05016	CHW
1.01634	0.983822	1.04993	CHW
1.01604	0.983451	1.0497	CHW
1.01573	0.983078	1.04947	CHW
1.01543	0.982703	1.04925	CHW
1.01513	0.982325	1.04903	CHW
1.01483	0.981945	1.04881	CHW
1.01452	0.981563	1.04859	CHW
1.01422	0.981179	1.04837	CHW
1.01391	0.980793	1.04815	CHW
1.01361	0.980405	1.04794	CHW
1.01331	0.980014	1.04773	CHW
1.013	0.979621	1.04752	CHW
1.0127	0.979226	1.04731	CHW
1.01239	0.978829	1.0471	CHW
1.01209	0.97843	1.0469	CHW
1.01178	0.978028	1.0467	CHW
1.01147	0.977625	1.0465	CHW
1.01117	0.977219	1.0463	CHW
1.01086	0.976811	1.0461	CHW
1.01056	0.976401	1.04591	CHW
1.01025	0.975989	1.04571	CHW
1.00994	0.975575	1.04552	CHW
1.00964	0.975159	1.04533	CHW
1.00933	0.97474	1.04514	CHW
1.00902	0.97432	1.04496	CHW
1.00871	0.973897	1.04477	CHW
1.0084	0.973473	1.04459	CHW
1.0081	0.973046	1.04441	CHW
1.00779	0.972617	1.04423	CHW
1.00748	0.972186	1.04405	CHW
1.00717	0.971754	1.04388	CHW
1.00686	0.971319	1.0437	CHW
1.00655	0.970882	1.04353	CHW
1.00624	0.970443	1.04336	CHW
1.00593	0.970002	1.04319	CHW
1.00562	0.96956	1.04302	CHW
1.00531	0.969115	1.04286	CHW
1.005	0.968668	1.0427	CHW
1.00469	0.96822	1.04254	CHW
1.00438	0.967769	1.04238	CHW
1.00407	0.967317	1.04222	CHW
1.00376	0.966863	1.04206	CHW
1.00345	0.966406	1.04191	CHW
1.00314	0.965948	1.04175	CHW
1.00282	0.965489	1.0416	CHW
1.00251	0.965027	1.04145	CHW
1.0022	0.964564	1.0413	CHW
1.00189	0.964098	1.04116	CHW
1.00158	0.963631	1.04101	CHW
1.00126	0.963163	1.04087	CHW
1.00095	0.962692	1.04073	CHW
1.00064	0.96222	1.04059	CHW
1.00032	0.961746	1.04045	CHW
1.00001	0.96127	1.04031	CHW
0.999699	0.960793	1.04018	CHW
0.999385	0.960314	1.04005	CHW
0.999072	0.959834	1.03991	CHW
0.998758	0.959351	1.03978	CHW
0.998444	0.958868	1.03965	CHW
0.99813	0.958382	1.03953	CHW
0.997816	0.957895	1.0394	CHW
0.997502	0.957407	1.03928	CHW
0.997188	0.956917	1.03915	CHW
0.996874	0.956425	1.03903	CHW
0.996559	0.955932	1.03891	CHW
0.996244	0.955437	1.03879	CHW
0.99593	0.954941	1.03868	CHW
0.995615	0.954444	1.03856	CHW
0.9953	0.953945	1.03845	CHW
0.994985	0.953445	1.03833	CHW
0.994669	0.952943	1.03822	CHW
0.994354	0.95244	1.03811	CHW
0.994039	0.951935	1.038	CHW
0.993723	0.951429	1.0379	CHW
0.993407	0.950922	1.03779	CHW
0.993092	0.950414	1.03769	CHW
0.992776	0.949904	1.03758	CHW
0.99246	0.949393	1.03748	CHW
0.992144	0.948881	1.03738	CHW
0.991828	0.948368	1.03728	CHW
0.991512	0.947853	1.03718	CHW
0.991195	0.947337	1.03708	CHW
0.990879	0.94682	1.03699	CHW
0.990563	0.946302	1.03689	CHW
0.990246	0.945782	1.0368	CHW
0.98993	0.945262	1.03671	CHW
0.989613	0.94474	1.03662	CHW
0.989296	0.944217	1.03653	CHW
0.988979	0.943694	1.03644	CHW
0.988663	0.943169	1.03635	CHW
0.988346	0.942643	1.03626	CHW
0.988029	0.942116	1.03618	CHW
0.987712	0.941588	1.03609	CHW
0.987395	0.941059	1.03601	CHW
0.987077	0.940529	1.03593	CHW
0.98676	0.939998	1.03585	CHW
0.986443	0.939467	1.03577	CHW
0.986126	0.938934	1.03569	CHW
0.985809	0.9384	1.03561	CHW
0.985491	0.937866	1.03554	CHW
0.985174	0.93733	1.03546	CHW
0.984856	0.936794	1.03538	CHW
0.984539	0.936257	1.03531	CHW
0.984221	0.935719	1.03524	CHW
0.983904	0.93518	1.03517	CHW
0.983586	0.934641	1.03509	CHW
0.983269	0.934101	1.03502	CHW
0.982951	0.93356	1.03496	CHW
0.982634	0.933018	1.03489	CHW
0.982316	0.932475	1.03482	CHW
0.981998	0.931932	1.03475	CHW
0.981681	0.931388	1.03469	CHW
0.981363	0.930844	1.03462	CHW
0.981045	0.930299	1.03456	CHW
0.980728	0.929753	1.0345	CHW
0.98041	0.929206	1.03444	CHW
0.980092	0.928659	1.03437	CHW
0.979775	0.928111	1.03431	CHW
0.979457	0.927563	1.03425	CHW
0.979139	0.927014	1.0342	CHW
0.978822	0.926464	1.03414	CHW
0.978504	0.925914	1.03408	CHW
0.978186	0.925364	1.03402	CHW
0.977869	0.924813	1.03397	CHW
0.977551	0.924261	1.03391	CHW
0.977234	0.923709	1.03386	CHW
0.976916	0.923157	1.03381	CHW
0.976599	0.922604	1.03375	CHW
0.976281	0.92205	1.0337	CHW
0.975964	0.921496	1.03365	CHW
0.975646	0.920942	1.0336	CHW
0.975329	0.920388	1.03355	CHW
0.975011	0.919833	1.0335	CHW
0.974694	0.919277	1.03345	CHW
0.974377	0.918721	1.0334	CHW
0.974059	0.918165	1.03336	CHW
0.973742	0.917609	1.03331	CHW
0.973425	0.917052	1.03326	CHW
0.973108	0.916495	1.03322	CHW
0.972791	0.915938	1.03317	CHW
0.972474	0.91538	1.03313	CHW
0.972157	0.914822	1.03308	CHW
0.97184	0.914264	1.03304	CHW
0.971523	0.913705	1.033	CHW
0.971206	0.913147	1.03296	CHW
0.970889	0.912588	1.03292	CHW
0.970573	0.912029	1.03287	CHW
0.970256	0.91147	1.03283	CHW
0.96994	0.91091	1.03279	CHW
0.969623	0.910351	1.03276	CHW
0.969307	0.909791	1.03272	CHW
0.968991	0.909231	1.03268	CHW
0.968674	0.908671	1.03264	CHW
0.968358	0.908111	1.0326	CHW
0.968042	0.907551	1.03257	CHW
0.967726	0.90699	1.03253	CHW
0.96741	0.90643	1.03249	CHW
0.967095	0.905869	1.03246	CHW
0.966779	0.905309	1.03242	CHW
0.966463	0.904748	1.03239	CHW
0.966148	0.904188	1.03235	CHW
0.965832	0.903627	1.03232	CHW
0.965517	0.903067	1.03229	CHW
