# Supplementary material for: Nonlinear exposure-response associations of daytime, nighttime, and day-night compound heatwaves with mortality amid climate change
Source: Nat Commun. 2025 Jan 14;16:635. doi: 10.1038/s41467-025-56067-7 (PMC11729900; doi:10.1038/s41467-025-56067-7)
Supplement: Supplementary file 4 — Source Data [file 41467_2025_56067_MOESM4_ESM.zip › Source Data/Source Data Figure 5.xls]

## Sheet: Figure 5
Causes	RR (95% CI)		AF (%; 95% eCI)
Non-accidental death
Daytime heatwaves	1.04 (1.00-1.08)		0.10 (0.05-0.14)
Nighttime heatwaves	1.03 (1.01-1.04)		0.04 (0.02-0.05)
Compound heatwaves	1.18 (1.15-1.21)		0.31 (0.25-0.35)
Cardiovascular diseases
Daytime heatwaves	1.08 (1.04-1.11)		0.14 (0.05-0.21)
Nighttime heatwaves	1.02 (1.00-1.05)		0.04 (0.01-0.06)
Compound heatwaves	1.29 (1.24-1.35)		0.47 (0.36-0.53)
Respiratory diseases
Daytime heatwaves	1.03 (1.00-1.07)		0.22 (0.12-0.30)
Nighttime heatwaves	1.05 (1.03-1.07)		0.06 (0.02-0.08)
Compound heatwaves	1.13 (1.07-1.20)		0.28 (0.17-0.35)
